# Supplementary material for: Induction of natural IgE by glucocorticoids
Source: J Exp Med. 2022 Sep 13;219(10):e20220903. doi: 10.1084/jem.20220903 (PMC9475297; doi:10.1084/jem.20220903)
Supplement: Table S2 — shows total RNA-seq data from B cells cultured ex vivo. [file JEM_20220903_TableS2.xlsx]

## Sheet: title
Table S2. Total RNA-seq data from B cells cultured ex vivo

## Sheet: Table S2
Accession	Gene name	Log2 Fold Change	FDR	PValue	Cont1 (CPM)	Cont2 (CPM)	DEX1 (CPM)	DEX2 (CPM)
ENSMUSG00000052512	Nav2	1.19047	1.05509e-31	9.90411e-36	207.908	208.951	501.884	450.137
ENSMUSG00000032413	Rasa2	1.20794	2.09224e-18	3.92799e-22	117.661	139.031	266.318	325.97
ENSMUSG00000027071	P2rx3	2.01626	4.30642e-15	1.21273e-18	10.7317	13.7007	56.6897	42.1838
ENSMUSG00000046805	Mpeg1	1.9239	3.9373e-14	1.47838e-17	9.26482	8.69335	37.0689	31.3052
ENSMUSG00000030680	Pagr1a	7.25912	2.54431e-13	1.19417e-16	6.38345e-06	0.776358	8.08752	17.3038
ENSMUSG00000051000	Fam160a1	-1.30748	3.35404e-11	2.10655e-14	89.1961	73.1191	29.0016	36.2406
ENSMUSG00000039716	Dock3	2.81365	3.35404e-11	2.20391e-14	1.90191	3.92973	24.4593	16.6999
ENSMUSG00000049313	Sorl1	0.897105	6.45292e-10	4.8459e-13	82.173	100.324	162.695	176.724
ENSMUSG00000024042	Sik1	0.727738	9.96966e-10	8.42269e-13	142.915	155.708	252.85	242.004
ENSMUSG00000066363	Serpina3f	1.69826	2.13857e-09	2.02001e-12	8.15006	9.31323	30.6486	26.2789
ENSMUSG00000031555	Adam9	1.07588	2.13857e-09	2.20823e-12	46.4964	63.448	118.134	112.286
ENSMUSG00000054263	Lifr	1.40706	4.2022e-09	4.73354e-12	12.9317	12.232	34.6927	32.0811
ENSMUSG00000039982	Dtx4	1.2926	8.52834e-09	1.04073e-11	17.034	17.8167	44.1481	41.3796
ENSMUSG00000101483	1700016L21Rik	1.88352	4.02313e-08	5.28714e-11	6.44108	4.57071	20.7518	19.9442
ENSMUSG00000033855	Ston1	2.03733	6.78008e-08	9.54672e-11	3.14167	3.92341	14.9739	14.0269
ENSMUSG00000087642	Ighe	0.515606	7.21069e-08	1.12413e-10	474.605	488.883	683.546	693.813
ENSMUSG00000027843	Ptpn22	1.39622	7.21069e-08	1.15068e-10	11.7506	10.8545	30.7424	28.8379
ENSMUSG00000034709	Ppp1r21	1.24274	2.4329e-07	4.11078e-10	31.7966	26.2865	79.5555	58.2345
ENSMUSG00000026879	Gsn	-1.25078	3.65385e-07	6.51677e-10	36.5209	35.6013	13.579	16.5236
ENSMUSG00000017400	Stac2	1.84776	3.89676e-07	7.31579e-10	7.93983	4.83502	22.855	23.2241
ENSMUSG00000025203	Scd2	-0.613418	4.56501e-07	8.99889e-10	406.476	373.171	237.932	271.063
ENSMUSG00000099974	Bcl2a1d	-1.19301	7.68094e-07	1.58623e-09	42.4966	36.3076	17.3733	17.0808
ENSMUSG00000028527	Ak4	-2.64375	1.28199e-06	2.76784e-09	13.4744	7.35975	1.68972	1.5954
ENSMUSG00000024975	Pdcd4	0.856541	2.5347e-06	5.71039e-09	64.2813	67.5918	135.588	103.915
ENSMUSG00000030315	Vgll4	1.11284	2.74109e-06	6.43268e-09	19.2264	18.3227	43.2552	38.2297
ENSMUSG00000041782	Lad1	-0.98974	6.2098e-06	1.57162e-08	51.7667	52.1017	25.2228	26.9589
ENSMUSG00000027533	Fabp5	-0.648959	6.2098e-06	1.57387e-08	132.883	126	81.9396	83.0838
ENSMUSG00000037999	Arap2	0.973087	6.23564e-06	1.63896e-08	41.6646	45.5398	101.16	73.1319
ENSMUSG00000030103	Bhlhe40	-1.17145	6.5192e-06	1.77468e-08	56.2012	39.0887	20.0182	22.1792
ENSMUSG00000019916	P4ha1	-1.03841	1.01204e-05	2.85002e-08	80.8385	60.5448	30.1278	38.3393
ENSMUSG00000078566	Bnip3	-1.45554	1.39506e-05	4.05958e-08	73.8035	45.8212	16.5564	26.8496
ENSMUSG00000089929	Bcl2a1b	-0.933851	1.49612e-05	4.4941e-08	64.721	57.5522	34.0104	30.1353
ENSMUSG00000032294	Pkm	-0.622162	1.50135e-05	4.65076e-08	1138.39	948.555	603.17	749.9
ENSMUSG00000045763	Basp1	-0.675531	1.69344e-05	5.40475e-08	118.362	107.276	69.8375	71.3328
ENSMUSG00000013846	St3gal1	1.08865	2.01166e-05	6.60922e-08	18.4491	18.6603	43.9657	35.2578
ENSMUSG00000028645	Slc2a1	-0.980068	2.71384e-05	9.17097e-08	65.791	50.8762	29.2253	29.8726
ENSMUSG00000014599	Csf1	-0.582014	2.93885e-05	1.02072e-07	151.375	160.19	101.059	106.862
ENSMUSG00000033826	Dnah8	0.891548	3.15888e-05	1.12679e-07	32.0794	42.1166	66.9544	70.7632
ENSMUSG00000021733	Slc4a7	-0.644669	3.19184e-05	1.16851e-07	143.642	123.304	83.9295	86.661
ENSMUSG00000069833	Ahnak	-1.51999	3.31844e-05	1.24601e-07	18.9457	24.9755	6.66786	8.47459
ENSMUSG00000084235	Gm15421	-3.32871	3.76607e-05	1.44944e-07	8.49955	5.37312	0.0326891	1.07834
ENSMUSG00000054280	Prr14l	0.993606	6.61527e-05	2.6081e-07	68.8235	92.6726	124.553	196.799
ENSMUSG00000030539	Sema4b	0.50819	6.75427e-05	2.72631e-07	170.06	179.833	253.076	244.786
ENSMUSG00000058258	Idi1	-0.49041	7.23543e-05	2.98844e-07	359.843	402.34	268.862	273.503
ENSMUSG00000021466	Ptch1	-0.647869	7.51181e-05	3.17311e-07	105.116	114.506	66.4768	73.4951
ENSMUSG00000041460	Cacna2d4	-2.08236	7.72035e-05	3.33367e-07	11.6311	22.4719	3.06703	4.87608
ENSMUSG00000038894	Irs2	1.02958	9.36019e-05	4.12962e-07	15.2743	18.1365	32.5666	35.6274
ENSMUSG00000035273	Hpse	-0.926966	9.4915e-05	4.27666e-07	44.768	45.0407	21.69	25.3571
ENSMUSG00000034708	Grn	-0.621773	9.96299e-05	4.58262e-07	112.14	119.614	78.1348	72.667
ENSMUSG00000057530	Ece1	0.984649	0.000121082	5.68298e-07	31.4092	26.8182	50.3314	64.7604
ENSMUSG00000093930	Hmgcs1	-0.514195	0.000130046	6.22579e-07	190.149	186.938	127.724	136.035
ENSMUSG00000005087	Cd44	-0.463799	0.000139366	6.80282e-07	427	431.176	292.777	328.885
ENSMUSG00000026131	Dst	0.715237	0.000143597	7.14413e-07	54.6624	51.9253	94.8018	80.5426
ENSMUSG00000024222	Fkbp5	0.837421	0.000147116	7.45728e-07	40.0777	33.117	71.4856	59.4663
ENSMUSG00000074497	A430078G23Rik	1.26827	0.000149661	7.72677e-07	8.72325	10.7792	22.9133	23.9274
ENSMUSG00000000184	Ccnd2	0.627153	0.000165055	8.69477e-07	154.712	121.783	227.531	199.276
ENSMUSG00000011256	Adam19	-0.575507	0.000165055	8.83147e-07	136.137	125.289	91.0193	84.704
ENSMUSG00000021196	Pfkp	-0.855754	0.000171541	9.33948e-07	97.8305	79.574	41.5005	56.145
ENSMUSG00000022742	Cpox	-0.510904	0.000193818	1.07343e-06	236.933	210.792	154.186	159.808
ENSMUSG00000025791	Pgm2	-0.947237	0.000243742	1.37281e-06	48.7565	38.8348	21.4106	23.8606
ENSMUSG00000063646	Jakmip1	0.576223	0.000299092	1.71262e-06	71.1644	76.5133	108.878	111.211
ENSMUSG00000026447	Pik3c2b	-0.606666	0.000332737	1.93652e-06	100.23	101.663	63.8652	68.4955
ENSMUSG00000074785	Plxnc1	-0.544778	0.000390768	2.31817e-06	143.368	127.99	94.5331	91.5342
ENSMUSG00000063524	Eno1	-0.583631	0.000390768	2.34761e-06	829.911	668.669	440.792	556.831
ENSMUSG00000062070	Pgk1	-0.739191	0.000425371	2.59543e-06	539.801	394.556	236.965	320.298
ENSMUSG00000002129	Sf3a1	-0.565535	0.000430047	2.66433e-06	252.575	304.901	173.038	203.208
ENSMUSG00000020484	Xbp1	0.415729	0.000709968	4.46521e-06	285.612	305.659	388.811	399.791
ENSMUSG00000030695	Aldoa	-0.546492	0.0007104	4.53461e-06	674.135	544.721	376.212	457.69
ENSMUSG00000030451	Herc2	0.598203	0.000728985	4.72167e-06	193.854	151.6	283.467	238.655
ENSMUSG00000032740	Ccdc88a	0.692693	0.000785685	5.16267e-06	107.792	102.952	203.044	142.151
ENSMUSG00000026979	Psd4	0.573909	0.000966816	6.44362e-06	85.4344	78.8922	111.032	133.129
ENSMUSG00000053470	Kdm3a	-0.628588	0.000987256	6.67253e-06	88.6424	89.0229	61.8398	53.3877
ENSMUSG00000036572	Upf3b	0.6308	0.00113686	7.79034e-06	69.2453	61.8492	110.684	92.7611
ENSMUSG00000030724	Cd19	-0.393025	0.00132124	9.17787e-06	511.94	549.235	390.311	417.463
ENSMUSG00000031286	Glt28d2	-1.60878	0.00147878	1.0411e-05	13.125	9.38177	4.50486	2.96497
ENSMUSG00000021831	Ero1l	-0.762937	0.0015114	1.07826e-05	105.466	73.8321	52.1957	53.1798
ENSMUSG00000033713	Foxn3	0.45227	0.00161423	1.16677e-05	132.741	125.258	178.727	174.353
ENSMUSG00000026358	Rgs1	0.51927	0.00167689	1.24046e-05	93.0073	96.4084	143.23	128.644
ENSMUSG00000001542	Ell2	-0.592488	0.00167689	1.24459e-05	94.642	112.948	72.3793	65.4847
ENSMUSG00000055148	Klf2	0.660211	0.00167689	1.25928e-05	42.5444	39.6168	66.0183	63.8689
ENSMUSG00000110100	Gm45261	1.66713	0.00191907	1.47089e-05	2.54702	3.01494	9.18022	8.59223
ENSMUSG00000004568	Arhgef18	0.78478	0.00191907	1.47718e-05	28.0958	28.398	49.6788	47.7373
ENSMUSG00000050966	Lin28a	1.53745	0.00194075	1.51209e-05	4.21635	3.98444	10.0286	13.7152
ENSMUSG00000098374	Gm28043	0.640475	0.0020379	1.60691e-05	50.5859	44.1169	70.6902	76.7071
ENSMUSG00000025161	Slc16a3	-1.30369	0.00213986	1.70738e-05	27.8812	17.6255	7.28764	10.8345
ENSMUSG00000025453	Nnt	1.45421	0.00234318	1.89161e-05	9.63366	4.33311	20.2961	17.6247
ENSMUSG00000002028	Kmt2a	0.359273	0.0023853	1.95614e-05	373.959	364.939	469.747	477.922
ENSMUSG00000019302	Atp6v0a1	-0.695366	0.0023853	1.97039e-05	113.755	84.9301	56.4815	65.6291
ENSMUSG00000001052	Sec24b	0.559046	0.00329011	2.74871e-05	60.5962	70.5701	91.0567	101.84
ENSMUSG00000004040	Stat3	-0.468072	0.00343982	2.90607e-05	146.134	132.624	97.6842	103.567
ENSMUSG00000050921	P2ry10	0.595453	0.00358892	3.06573e-05	58.2962	49.9248	80.7704	82.629
ENSMUSG00000040613	Apobec1	0.554929	0.00358898	3.10762e-05	66.8514	77.9987	110.882	102.013
ENSMUSG00000019996	Map7	0.959449	0.00358898	3.13315e-05	14.3418	14.3937	32.9455	23.4215
ENSMUSG00000020788	Atp2a3	0.426119	0.00366319	3.24963e-05	140.089	141.497	194.171	184.498
ENSMUSG00000034610	Zcchc11	0.479674	0.00366319	3.26671e-05	95.2888	111.361	144.917	143.109
ENSMUSG00000028163	Nfkb1	-0.337983	0.0037467	3.38962e-05	772.86	793.845	592.78	646.124
ENSMUSG00000033790	Tubgcp5	0.655207	0.0037467	3.41153e-05	46.8254	43	79.0347	63.039
ENSMUSG00000026288	Inpp5d	0.357402	0.0038942	3.58239e-05	350.996	373.694	468.771	459.796
ENSMUSG00000017390	Aldoc	-1.3674	0.00397132	3.69061e-05	18.4054	10.5861	4.93791	6.1053
ENSMUSG00000026576	Atp1b1	-0.834633	0.00413894	3.88524e-05	33.936	29.1894	16.068	19.1776
ENSMUSG00000032035	Ets1	0.453783	0.00463062	4.39024e-05	256.94	267.249	399.312	322.895
ENSMUSG00000076617	Ighm	-0.305251	0.00505338	4.83849e-05	1265.81	1225.09	1025.11	990.993
ENSMUSG00000036478	Btg1	0.365434	0.00512309	4.97887e-05	278.495	264.158	345.657	353.28
ENSMUSG00000021156	Zmynd11	0.579443	0.00512309	5.00142e-05	48.8414	52.1696	72.9685	77.8414
ENSMUSG00000037552	Plekhg2	0.711916	0.00562321	5.57127e-05	43.8248	63.6488	85.0712	88.9241
ENSMUSG00000005672	Kit	-1.72968	0.00562321	5.59524e-05	6.59711	9.84581	2.80861	2.0777
ENSMUSG00000021457	Syk	0.480578	0.00563312	5.65797e-05	80.0077	78.4837	111.902	109.308
ENSMUSG00000023832	Acat2	-0.654119	0.00620742	6.29463e-05	62.8223	56.1593	37.1014	38.3891
ENSMUSG00000028602	Tnfrsf8	-0.620941	0.00620742	6.35134e-05	59.1822	61.1514	37.8006	40.3273
ENSMUSG00000113525	AC154550.1	-1.9041	0.00636674	6.57412e-05	16.0728	17.4453	8.31395	1.96786
ENSMUSG00000033307	Mif	-0.525581	0.00640202	6.67064e-05	183.46	154.624	104.105	130.156
ENSMUSG00000026771	Spopl	0.945209	0.00760611	7.99666e-05	15.1667	20.2281	41.3002	27.7832
ENSMUSG00000078606	Gm4070	-0.413037	0.00787132	8.34938e-05	187.72	185.68	132.018	147.43
ENSMUSG00000041481	Serpina3g	0.528666	0.00843609	9.02764e-05	65.2233	60.4898	89.0148	92.1975
ENSMUSG00000014592	Camta1	-1.24667	0.00843609	9.10682e-05	21.552	13.8254	8.35374	6.50539
ENSMUSG00000042978	Sbk1	0.660174	0.00868449	9.4565e-05	54.4453	65.6339	108.852	82.0348
ENSMUSG00000042207	Kdm5b	-0.595088	0.00938405	0.000103063	70.0977	65.7192	40.9495	48.6945
ENSMUSG00000040167	Ikzf5	-0.954521	0.0094139	0.000104275	23.538	20.2794	12.6449	10.1051
ENSMUSG00000026102	Inpp1	-0.9259	0.00969874	0.00010834	31.9755	23.9347	15.9585	13.4747
ENSMUSG00000093203	Gm22411	2.81107	0.00987154	0.000111934	1.2064	6.69515e-09	3.74928	3.85631
ENSMUSG00000023015	Racgap1	0.426379	0.00987154	0.000112124	116.103	130.099	171.333	159.657
ENSMUSG00000042121	Ssh1	-0.684328	0.0103814	0.000119333	64.6957	60.4785	34.8618	42.9599
ENSMUSG00000112844	AC154313.2	0.824427	0.0103814	0.000119865	18.3699	16.276	34.9587	26.6598
ENSMUSG00000024235	Map3k8	0.802584	0.010401	0.000121505	22.5129	16.7728	34.0009	34.3682
ENSMUSG00000091831	Gm4707	1.3901	0.010401	0.000122043	3.02417	3.2713	7.42504	8.96472
ENSMUSG00000040010	Slc7a5	-0.536874	0.0112207	0.000132714	100.164	122.305	69.7286	83.1872
ENSMUSG00000017478	Zc3h18	0.413182	0.0114172	0.00013611	133.245	134.853	167.396	189.302
ENSMUSG00000021728	Emb	0.955558	0.0114839	0.000137984	14.2759	9.89102	22.084	24.6448
ENSMUSG00000084274	Gm12504	2.02917	0.0117477	0.000142868	1.81379	5.74186	9.76659	13.661
ENSMUSG00000061436	Hipk2	-0.373234	0.0117477	0.000143358	227.018	228.819	181.748	170.516
ENSMUSG00000025025	Mxi1	-1.09688	0.0118398	0.000146278	22.6402	14.7605	8.38911	9.02659
ENSMUSG00000022051	Bnip3l	-0.876909	0.0118398	0.000146966	135.971	80.1356	47.7278	69.1628
ENSMUSG00000018076	Med13l	0.365832	0.0118398	0.000148023	251.106	231.397	321.496	300.454
ENSMUSG00000020101	Vsir	1.65369	0.0118398	0.000148928	3.25129	2.55328	12.7279	6.11773
ENSMUSG00000019295	Tmem129	-1.16591	0.0118838	0.000150597	14.9976	11.6926	6.24669	5.64474
ENSMUSG00000008398	Elk3	-0.841471	0.0120469	0.00015551	57.3312	38.613	23.7726	29.3375
ENSMUSG00000021279	Cdc42bpb	-0.680089	0.0120469	0.000155941	73.7843	52.8519	38.5165	40.1602
ENSMUSG00000001128	Cfp	-0.735883	0.0120469	0.000156057	36.7159	33.5823	21.6325	20.6259
ENSMUSG00000077450	Rab11b	0.560227	0.0120744	0.000157547	48.4328	55.907	79.6538	74.3106
ENSMUSG00000000631	Myo18a	0.61637	0.01215	0.000159674	60.3101	65.5036	113.907	82.9305
ENSMUSG00000020846	Rflnb	0.647169	0.0122028	0.000161513	31.2646	33.0286	52.2638	48.5792
ENSMUSG00000023830	Igf2r	-0.385326	0.0129886	0.000174848	196.587	181.242	142.971	146.124
ENSMUSG00000037868	Egr2	-0.470836	0.0129886	0.000174887	121.124	113.936	91.2939	78.6759
ENSMUSG00000039477	Tnrc18	0.535502	0.0129886	0.000175572	95.2571	130.25	166.41	158.872
ENSMUSG00000014226	Cacybp	-0.414052	0.01327	0.000180621	130.943	135.733	96.4966	103.407
ENSMUSG00000021624	Cd180	-0.587988	0.014198	0.000195205	67.8503	59.7951	39.7905	44.8821
ENSMUSG00000059743	Fdps	-0.422368	0.014198	0.000195917	127.964	121.431	93.4767	92.623
ENSMUSG00000025980	Hspd1	-0.362966	0.0143754	0.000199715	387.355	346.264	274.006	295.928
ENSMUSG00000066443	Gm10163	-0.475369	0.0144343	0.000201888	124.079	107.838	88.2454	78.8126
ENSMUSG00000029204	Rhoh	0.645297	0.0146155	0.000205795	36.6953	33.0845	49.1157	59.6362
ENSMUSG00000021200	Asb2	-0.745393	0.01467	0.000207939	43.1921	43.2954	30.5102	21.4482
ENSMUSG00000056763	Cspp1	0.593557	0.0147384	0.000210292	47.1964	44.1216	75.8887	62.278
ENSMUSG00000005417	Mprip	0.40072	0.0149068	0.000214093	103.958	99.9186	133.976	135.102
ENSMUSG00000039264	Gimap3	0.447403	0.0168517	0.000243608	79.1345	77.3564	110.641	102.963
ENSMUSG00000034156	Tspoap1	-0.707199	0.0187626	0.000274211	30.4319	30.3673	19.1538	18.1195
ENSMUSG00000000628	Hk2	-0.392792	0.0187626	0.000274755	146.506	138.935	108.028	109.331
ENSMUSG00000028914	Casp9	1.07363	0.0190629	0.000282876	7.00382	10.5122	20.6304	16.0426
ENSMUSG00000005540	Fcer2a	-0.283122	0.0190629	0.000282912	827.916	795.699	653.842	680.144
ENSMUSG00000014039	Prdm15	0.725391	0.0190629	0.00028452	26.5868	20.7113	38.6875	39.0647
ENSMUSG00000024431	Nr3c1	0.457339	0.0198845	0.000298651	70.1553	71.1324	92.3237	101.511
ENSMUSG00000051166	Eml5	0.97817	0.0211646	0.000319862	9.59115	16.3152	23.6528	25.9905
ENSMUSG00000057286	St6galnac2	1.38487	0.0215293	0.000327395	2.69194	3.50202	8.04553	8.00515
ENSMUSG00000001472	Tcf25	0.520652	0.0224671	0.000343766	112.971	130.042	146.424	201.282
ENSMUSG00000030156	Cd69	0.394405	0.0234795	0.00036146	117.573	113.143	160.093	143.507
ENSMUSG00000094910	D430019H16Rik	0.711573	0.0256356	0.000398065	18.3044	16.7725	29.6085	27.8947
ENSMUSG00000045441	Gprin3	-0.629605	0.0256356	0.000399465	41.3655	43.3191	27.93	26.856
ENSMUSG00000064302	Clasp1	0.396974	0.0266759	0.000418181	158.89	133.163	188.098	195.951
ENSMUSG00000021147	Wdr37	0.498051	0.0270478	0.00042655	52.3618	50.5044	68.4363	76.7793
ENSMUSG00000020740	Gga3	-0.608393	0.0273116	0.000435698	60.6043	79.4577	43.1578	48.3564
ENSMUSG00000029505	Ep400	0.314921	0.0273116	0.000435837	366.568	407.817	486.024	477.399
ENSMUSG00000042035	Igsf3	-0.37812	0.0281772	0.000455651	157.348	146.012	116.702	116.657
ENSMUSG00000098343	Mir6240	-0.313308	0.0281772	0.00045737	2447.07	2081.69	1849.37	1795.28
ENSMUSG00000028701	Lurap1	0.611209	0.0281772	0.000457586	27.5345	26.2914	39.8007	42.3346
ENSMUSG00000024696	Lpxn	0.354731	0.0296179	0.000483762	146.193	142.891	188.538	181.283
ENSMUSG00000025626	Phf6	0.487041	0.0296313	0.000486761	49.7479	54.2558	72.9336	72.8026
ENSMUSG00000022744	Cldnd1	-0.507419	0.0297627	0.000496717	83.1736	75.9572	51.5591	60.1558
ENSMUSG00000101111	Gm28437	-0.71609	0.0297627	0.000497187	335.519	184.179	139.692	176.032
ENSMUSG00000063229	Ldha	-0.474947	0.0297627	0.000504353	619.582	470.788	346.372	437.181
ENSMUSG00000026875	Traf1	-0.404451	0.0297627	0.000504458	135.295	153.337	113.992	104.387
ENSMUSG00000001794	Capns1	0.520982	0.0297627	0.000504718	43.4962	43.9301	64.0023	61.5356
ENSMUSG00000024018	Ccdc167	1.16976	0.0297627	0.000505684	5.32258	8.89552	12.0816	19.7757
ENSMUSG00000026384	Ptpn4	0.693187	0.0309443	0.000531246	37.8424	26.885	48.9493	55.2642
ENSMUSG00000055670	Zzef1	0.376029	0.0309443	0.00053157	103.07	112.101	140.1	139.194
ENSMUSG00000051998	Lax1	0.62688	0.0311044	0.00054017	29.8596	26.3392	43.1573	43.5867
ENSMUSG00000037259	Dzank1	-1.25781	0.0311044	0.000540313	7.97248	9.97512	3.39746	3.96975
ENSMUSG00000028894	Inpp5b	-0.751911	0.0311044	0.000543079	37.0348	55.6758	28.4853	26.092
ENSMUSG00000039497	Dse	1.09622	0.0320411	0.000562442	7.4799	5.89329	16.6984	12.264
ENSMUSG00000064267	Hvcn1	0.309504	0.0323558	0.000571003	289.927	297.589	354.453	373.455
ENSMUSG00000102070	Gm28661	-1.14679	0.0329552	0.000584675	323.943	467.781	89.7314	265.475
ENSMUSG00000026728	Vim	-0.318635	0.0333029	0.000593969	399.321	382.044	297.3	328.724
ENSMUSG00000097815	Gm26809	0.261898	0.0334789	0.000600251	679.705	689.614	805.516	836.12
ENSMUSG00000038524	Fchsd1	-1.11864	0.0339671	0.000612192	15.21	10.7092	5.57946	6.38667
ENSMUSG00000007659	Bcl2l1	-0.507242	0.0340206	0.00061635	70.6619	67.2881	51.6897	45.5821
ENSMUSG00000107275	AC170751.4	0.646369	0.0342199	0.000626297	23.8184	25.7541	42.4346	35.5573
ENSMUSG00000038039	Gcc2	0.646369	0.0342199	0.000626385	23.8184	25.7541	42.4346	35.5573
ENSMUSG00000057666	Gapdh	-0.360719	0.0345812	0.000636245	948.33	766.729	628.827	705.736
ENSMUSG00000032965	Ift57	-0.6578	0.0355681	0.000657742	41.3642	34.3652	22.9812	24.9066
ENSMUSG00000050243	Gm5446	-1.45907	0.0359591	0.000668348	14.2701	9.83822	7.01216	2.65485
ENSMUSG00000030122	Ptms	-0.679192	0.0363967	0.000680537	28.3896	27.2596	18.3072	16.5332
ENSMUSG00000038861	Pi4kb	0.603227	0.0363967	0.00068379	56.5834	40.2333	74.9838	70.5938
ENSMUSG00000021273	Fdft1	-0.457407	0.0363967	0.000688925	80.7	84.6913	61.1141	59.4138
ENSMUSG00000032252	Glce	-0.923236	0.0363967	0.000690147	19.0668	21.7999	9.12176	12.4011
ENSMUSG00000094410	Gm38394	-0.565555	0.0364045	0.000693712	62.5485	65.4413	49.1272	37.7585
ENSMUSG00000027326	Knl1	0.434111	0.0365324	0.000699579	115.036	102.908	163.451	131.846
ENSMUSG00000038893	Fam117a	0.976669	0.0369151	0.000710373	9.19239	13.8213	26.9288	18.4879
ENSMUSG00000045917	Tmem268	-1.36269	0.0377953	0.000730858	12.4498	33.5334	8.25357	7.13229
ENSMUSG00000026480	Ncf2	-0.403888	0.0386755	0.000757477	117.343	108.345	85.8066	84.6943
ENSMUSG00000009090	Ap1b1	0.41312	0.0386755	0.000758583	78.586	77.6714	100.295	107.608
ENSMUSG00000001156	Mxd1	0.721506	0.0386755	0.00075877	27.44	37.1164	62.3122	44.5496
ENSMUSG00000027852	Nras	-0.475982	0.0387336	0.000763546	72.5844	74.3478	51.126	54.3872
ENSMUSG00000072825	Cep170b	-0.77537	0.0393518	0.000779427	30.2266	20.9124	14.7634	14.8696
ENSMUSG00000003955	Fam162a	-0.795725	0.0402145	0.000800288	65.5685	41.9134	25.4763	36.0436
ENSMUSG00000036427	Gpi1	-0.343508	0.0414813	0.000829392	389.097	352.476	270.705	313.148
ENSMUSG00000006728	Cdk4	-0.384438	0.0429196	0.0008663	143.996	163.365	112.623	122.527
ENSMUSG00000024665	Fads2	-0.619872	0.0429196	0.000868378	44.3348	38.8108	25.3801	28.5523
ENSMUSG00000027508	Pag1	0.364706	0.0429196	0.000870236	94.2548	94.8746	123.398	120.241
ENSMUSG00000025085	Ablim1	0.284886	0.0430693	0.000877314	483.809	531.177	629.847	606.995
ENSMUSG00000004364	Cul3	0.355049	0.0449541	0.000922592	195.466	168.363	226.588	238.453
ENSMUSG00000001918	Slc1a5	0.363163	0.0449541	0.000924148	114.415	111.665	150.82	140.235
ENSMUSG00000024085	Man2a1	0.544673	0.0452111	0.000933675	73.8597	57.8849	108.424	84.0684
ENSMUSG00000015932	Dstn	-0.449137	0.0478738	0.000993686	87.739	79.7009	60.8897	61.6882
ENSMUSG00000024201	Kdm4b	-0.753163	0.0478738	0.000997651	53.3264	76.3211	47.618	30.8268
ENSMUSG00000031691	Tnpo2	0.51335	0.0504922	0.00105696	45.0912	55.1008	73.8088	69.1806
ENSMUSG00000041642	Kif21b	0.342021	0.0506866	0.00107401	130.187	141.62	173.821	170.785
ENSMUSG00000031485	Prosc	0.708352	0.0506866	0.00107649	14.114	15.6373	25.7526	23.0842
ENSMUSG00000035696	Rnf38	-0.50784	0.0506866	0.00107684	56.5667	58.092	38.4704	42.0421
ENSMUSG00000112667	AC153532.3	-0.877872	0.0506866	0.00108006	15.8414	15.3364	9.04249	7.97809
ENSMUSG00000057329	Bcl2	0.544909	0.0507978	0.0010872	34.9899	34.4008	52.9477	48.453
ENSMUSG00000028479	Gne	0.560698	0.0542831	0.00116734	46.7479	35.6856	57.6568	63.1732
ENSMUSG00000022708	Zbtb20	0.572856	0.0542831	0.00117198	27.131	29.6613	45.2802	39.4921
ENSMUSG00000021036	Sptlc2	0.566545	0.0559306	0.0012128	29.0233	29.6552	45.9343	41.1564
ENSMUSG00000031158	Timm17b	0.797588	0.0569475	0.00124068	17.6163	11.8449	26.6703	24.7195
ENSMUSG00000011752	Pgam1	-0.397942	0.0569475	0.00124554	234.449	196.394	148.333	178.054
ENSMUSG00000032536	Trak1	0.433362	0.0573795	0.00126038	79.2387	95.9862	108.455	127.595
ENSMUSG00000062929	Cfl2	-1.01049	0.0581142	0.00128197	10.9818	14.2686	6.44822	6.06889
ENSMUSG00000063801	Ap3s2	0.716943	0.0594965	0.00132072	12.6084	16.6659	23.158	24.4732
ENSMUSG00000017132	Cyth1	0.331779	0.0594965	0.00132363	126.095	135.302	163.653	165.364
ENSMUSG00000097333	Zfp87	0.752704	0.0596015	0.00133156	13.5312	13.1175	22.5295	22.3938
ENSMUSG00000047248	C2cd3	0.443431	0.0614655	0.00137898	80.8776	78.2481	94.5711	121.58
ENSMUSG00000032089	Il10ra	1.0228	0.0619225	0.00139504	8.34651	4.92904	13.0246	13.7154
ENSMUSG00000038418	Egr1	-0.631577	0.0626002	0.00141808	41.9427	44.8294	32.7033	23.6637
ENSMUSG00000096401	Gm21811	1.13156	0.0626002	0.0014227	4.15625	3.90887	8.36421	9.29223
ENSMUSG00000001700	Gramd3	0.398208	0.0626002	0.00142794	78.0773	71.9978	97.619	100.045
ENSMUSG00000005981	Trap1	-0.363632	0.0627564	0.00143739	122.528	132.025	96.6078	101.066
ENSMUSG00000022471	Xrcc6	0.449446	0.0649863	0.00149926	57.2649	62.3761	75.5674	87.5964
ENSMUSG00000052013	Btla	0.452626	0.0649863	0.00151131	49.3676	50.6586	69.5619	67.4211
ENSMUSG00000091228	Gm20390	1.44758	0.0649863	0.00151623	1.99229	7.15057	10.4563	14.9198
ENSMUSG00000001062	Vps9d1	0.930448	0.0649863	0.00151948	7.6419	9.0907	19.105	13.2512
ENSMUSG00000001911	Nfix	1.08546	0.0649863	0.00152567	5.00495	5.22224	11.3089	10.5487
ENSMUSG00000052397	Ezr	0.284509	0.0649863	0.00153068	269.541	274.1	327.743	334.312
ENSMUSG00000020919	Stat5b	0.334826	0.0649863	0.00153117	124.623	131.736	157.989	165.199
ENSMUSG00000001376	Vps50	0.587178	0.0667623	0.00157928	29.3649	25.246	39.0005	42.9051
ENSMUSG00000042688	Mapk6	0.36344	0.0704107	0.0016722	89.8801	87.8925	115.465	113.324
ENSMUSG00000031010	Usp9x	0.297224	0.0707842	0.00168771	223.66	215.355	270.588	268.919
ENSMUSG00000038264	Sema7a	-0.685598	0.0708575	0.00169804	29.2871	37.0129	17.7463	23.2179
ENSMUSG00000028184	Adgrl2	-0.62405	0.0708575	0.00170276	30.0075	28.9989	17.356	20.7536
ENSMUSG00000055720	Ubl7	-0.44973	0.071044	0.00171391	67.2151	67.7292	50.5647	48.3178
ENSMUSG00000084111	Gm15710	2.0118	0.0714931	0.00173146	2.48683	2.5472	2.40986	17.2223
ENSMUSG00000078796	Zfp541	-1.0028	0.0726956	0.00177277	12.1278	14.2972	4.84976	8.14342
ENSMUSG00000076431	Sox4	-0.475225	0.0726956	0.00177423	70.6462	68.5501	45.0865	54.6756
ENSMUSG00000022707	Gbe1	-0.739088	0.0729864	0.00178818	19.867	21.1465	11.2872	13.1812
ENSMUSG00000054435	Gimap4	0.287825	0.0733443	0.00180383	280.783	261.851	325.138	337.011
ENSMUSG00000017386	Traf4	0.52097	0.0747404	0.00184518	35.0419	39.4487	52.4492	54.4083
ENSMUSG00000029599	Ddx54	0.337992	0.0751855	0.00186323	155.777	181.961	208.414	218.251
ENSMUSG00000047735	Samd9l	-0.78319	0.0753057	0.00187328	15.2735	15.1563	9.40994	8.36427
ENSMUSG00000045817	Zfp36l2	0.479126	0.0759223	0.00189574	40.7441	42.0513	59.0187	56.4994
ENSMUSG00000028522	Mier1	0.397463	0.0770811	0.00193313	68.0621	70.1943	90.0491	91.9977
ENSMUSG00000083327	Vcp-rs	0.914441	0.0770811	0.00193915	7.46178	10.6236	14.1705	19.8194
ENSMUSG00000082016	Pgam1-ps2	-0.59426	0.0770978	0.00195	47.7855	39.172	26.0629	31.2917
ENSMUSG00000034653	Ythdc2	-0.639872	0.0770978	0.00195404	33.5186	45.0064	22.7865	27.3689
ENSMUSG00000001674	Ddx18	-0.402526	0.077497	0.00197144	87.0158	93.5153	66.2728	70.1892
ENSMUSG00000036323	Srp72	-0.325439	0.0779872	0.00199299	220.761	201.264	177.434	159.737
ENSMUSG00000043931	Gimap7	0.541022	0.0779872	0.00200057	33.2851	30.7144	48.308	44.9181
ENSMUSG00000030245	Golt1b	-0.658236	0.0779872	0.00200587	42.3494	30.9714	21.084	25.0727
ENSMUSG00000022636	Alcam	-0.645233	0.0787472	0.00203281	26.8995	33.8176	18.0467	20.5774
ENSMUSG00000045980	Tmem104	1.07581	0.0797008	0.00206513	6.14821	11.8295	20.768	15.8207
ENSMUSG00000024335	Brd2	0.288705	0.0797008	0.00208093	298.993	303.318	347.396	387.945
ENSMUSG00000113395	AC160130.2	-1.73947	0.0797008	0.00208132	5.93678	6.57309	3.3296	0.940208
ENSMUSG00000037426	Depdc5	0.436311	0.0797008	0.00208735	59.2273	55.2559	72.4386	82.1028
ENSMUSG00000018906	P4ha2	-1.39028	0.0806696	0.00212709	7.9635	5.4452	2.5895	2.56509
ENSMUSG00000030203	Dusp16	-0.786061	0.0806696	0.00212787	17.6597	25.8966	11.7533	13.3465
ENSMUSG00000021418	Rpp40	-0.893531	0.0807057	0.0021364	12.9893	19.0247	8.44841	8.64522
ENSMUSG00000031822	Gse1	0.647043	0.082197	0.00218359	26.2788	38.4586	55.0795	46.1677
ENSMUSG00000040723	Rcsd1	0.313165	0.082285	0.00219365	138.085	138.146	172.371	170.87
ENSMUSG00000015149	Sirt2	0.559089	0.082316	0.0022095	24.8363	24.944	37.0221	36.3628
ENSMUSG00000047293	Gpr15	-0.86608	0.082316	0.00220993	12.8339	15.3001	7.23459	8.13902
ENSMUSG00000030257	Srgap3	-1.11409	0.0823913	0.00221975	9.95936	11.1272	5.43243	4.34671
ENSMUSG00000031601	Cnot7	-0.485146	0.0823913	0.00223271	60.0084	55.7217	39.0475	43.478
ENSMUSG00000056267	Cep70	0.888808	0.0823913	0.00223515	6.3903	7.23074	12.9142	12.4306
ENSMUSG00000025153	Fasn	-0.280522	0.0828734	0.00225601	584.303	659.544	490.505	533.07
ENSMUSG00000036285	Noa1	0.520165	0.0829906	0.00226699	32.9468	43.4982	56.5955	53.1124
ENSMUSG00000030735	Gm9755	-2.92365	0.0831502	0.00227916	15.5789	1.27926	2.00351	0.258056
ENSMUSG00000031428	Zcchc18	0.504247	0.0839278	0.00230835	36.5109	36.2124	51.6054	51.5559
ENSMUSG00000057335	Cep170	-0.476637	0.0843474	0.00232781	78.7185	93.801	54.7219	69.045
ENSMUSG00000052331	Ankrd44	0.377842	0.0844212	0.00233777	79.1102	92.8923	114.71	108.777
ENSMUSG00000005360	Slc1a3	1.19091	0.0849145	0.00236248	3.11905	3.34585	7.70376	7.12811
ENSMUSG00000040405	Havcr1	-0.366679	0.0849145	0.00237649	111.523	127.089	95.1564	90.053
ENSMUSG00000084159	Gm12696	-0.800278	0.0849145	0.00237808	26.706	18.1204	11.453	14.1263
ENSMUSG00000038615	Nfe2l1	-0.390099	0.0849145	0.00238716	110.27	130.841	88.8441	95.0135
ENSMUSG00000062456	Rpl9-ps6	0.889521	0.0849145	0.00239701	11.242	6.95337	15.7255	17.8689
ENSMUSG00000020978	Klhdc2	0.233177	0.0849145	0.00239926	853.517	866.728	978.041	1043.5
ENSMUSG00000028581	Laptm5	0.228201	0.0868727	0.00246274	809.006	800.14	920.782	963.825
ENSMUSG00000029772	Ahcyl2	0.58571	0.087297	0.00248296	25.2147	34.6182	44.1036	45.0936
ENSMUSG00000031604	Msmo1	-0.397682	0.0895385	0.00255512	92.8828	90.3744	65.3353	73.5012
ENSMUSG00000020715	Ern1	0.734469	0.0906955	0.00260084	17.1971	18.9326	38.8407	23.953
ENSMUSG00000058281	Gm10038	0.884519	0.0906955	0.00260527	6.17892	8.91569	13.7183	14.1962
ENSMUSG00000098912	1500004A13Rik	0.613308	0.0906955	0.00261368	24.4102	29.3544	46.7879	35.8905
ENSMUSG00000106819	Gm43498	1.45184	0.0909299	0.00262897	3.22245	1.39851	6.56033	6.08498
ENSMUSG00000036565	Ttyh3	-0.325331	0.0915421	0.00266155	140.82	137.474	112.297	109.88
ENSMUSG00000028974	Dffa	0.592703	0.0915421	0.00266386	20.7954	25.6862	32.6078	37.2556
ENSMUSG00000020261	Slc36a1	0.754079	0.0921099	0.00268902	13.3772	12.8807	24.1582	20.3725
ENSMUSG00000009621	Vav2	0.298055	0.0928401	0.00271906	163.368	175.436	210.956	205.853
ENSMUSG00000039145	Camk1d	0.693109	0.0936118	0.00275045	32.9389	57.4667	79.6889	63.0141
ENSMUSG00000032228	Tcf12	-0.355098	0.094852	0.00279579	119.504	116.742	95.9209	89.0331
ENSMUSG00000052040	Klf13	0.541267	0.0959959	0.00283852	39.9822	31.064	55.3304	48.035
ENSMUSG00000042644	Itpr3	0.305083	0.0967323	0.00286937	146.391	152.796	179.792	189.67
ENSMUSG00000046841	Ckap4	0.329746	0.0973238	0.00290693	108.333	112.761	133.028	144.558
ENSMUSG00000029148	Nrbp1	0.501709	0.0973238	0.00291048	36.615	41.2209	58.3114	52.1724
ENSMUSG00000022797	Tfrc	-0.274431	0.0973238	0.00292286	314.001	301.206	248.204	260.167
ENSMUSG00000034271	Jdp2	0.684872	0.0973238	0.00292346	20.4166	20.5644	40.097	26.5556
ENSMUSG00000031156	Slc35a2	-0.983252	0.097579	0.00294733	11.9482	9.13261	4.85615	5.71309
ENSMUSG00000030447	Cyfip1	-0.492949	0.097579	0.00294945	84.7361	69.6277	47.7756	61.6503
ENSMUSG00000053581	Zfand2a	1.31629	0.0998553	0.00302762	2.81908	8.17336	10.4281	11.2271
ENSMUSG00000027340	Slc23a2	0.356484	0.102223	0.003109	76.766	79.7266	98.6556	101.677
ENSMUSG00000045962	Wnk1	-0.234337	0.102705	0.00314897	838.033	796.125	673.262	715.425
ENSMUSG00000039328	Rnf122	1.11717	0.102705	0.0031615	3.3827	4.08048	7.77961	8.43007
ENSMUSG00000022508	Bcl6	-0.655964	0.102705	0.00316889	33.5594	24.37	16.8702	19.7192
ENSMUSG00000009035	Tmem184b	0.442733	0.102705	0.00317081	53.6847	46.814	65.0413	71.315
ENSMUSG00000029191	Rfc1	-0.372562	0.102705	0.00317188	111.976	133.626	90.5348	98.7798
ENSMUSG00000026581	Sell	0.713683	0.103407	0.00320326	15.1995	13.0517	23.3135	22.8734
ENSMUSG00000025939	Ube2w	0.579317	0.104042	0.0032327	21.2941	18.5444	30.1057	29.341
ENSMUSG00000029552	Tes	-0.401002	0.105771	0.00329908	80.1202	76.1181	61.0547	57.428
ENSMUSG00000023990	Tfeb	0.666279	0.105771	0.00331242	44.6176	26.7518	54.792	55.6034
ENSMUSG00000039968	Rsbn1l	0.390068	0.105771	0.0033162	86.779	76.3653	113.61	100.403
ENSMUSG00000057278	Snrpg	0.749128	0.105849	0.00333369	13.3998	10.9314	23.1889	18.1294
ENSMUSG00000027010	Slc25a12	0.700398	0.105849	0.00333852	25.7218	21.0165	48.1495	30.4833
ENSMUSG00000111777	AC140449.1	0.592503	0.106722	0.00337606	20.845	17.3261	30.157	27.4702
ENSMUSG00000009112	Bcl2l13	0.524908	0.10709	0.00339776	48.5298	35.1088	56.5753	63.3517
ENSMUSG00000036918	Ttc7	0.549171	0.107227	0.00341217	47.7784	51.1119	59.1398	86.5141
ENSMUSG00000029247	Paics	-0.365534	0.108591	0.00347165	127.206	117.72	87.2302	102.618
ENSMUSG00000044468	Fam46c	0.420022	0.108591	0.00347598	49.5258	49.6491	68.4652	64.3716
ENSMUSG00000060992	Copz1	-0.46572	0.110535	0.00355608	57.6648	54.6743	42.4283	39.0361
ENSMUSG00000052713	Zfp608	-0.275866	0.110535	0.00355895	281.145	278.42	223.029	238.803
ENSMUSG00000028248	Pnisr	0.305566	0.111548	0.00360205	133.613	146.764	171.319	175.221
ENSMUSG00000005667	Mthfd2	-0.464291	0.111551	0.00361896	69.125	65.7828	43.5403	53.9504
ENSMUSG00000030098	Grip2	-0.439368	0.111551	0.00362309	140.705	204.352	124.465	130.344
ENSMUSG00000028468	Rgp1	0.520374	0.112306	0.00366887	36.6517	35.849	46.2348	57.5384
ENSMUSG00000034926	Dhcr24	-0.320649	0.112306	0.00367607	160.934	174.839	126.067	142.397
ENSMUSG00000021140	Pcnx	0.593382	0.112306	0.00368939	39.2473	31.4754	44.3488	61.9103
ENSMUSG00000029752	Asns	-0.668143	0.112306	0.00369333	28.784	21.2669	15.831	15.5468
ENSMUSG00000010755	Cars	-0.407268	0.112306	0.0037003	71.3182	80.4081	56.9313	57.474
ENSMUSG00000106687	Dgcr8	0.521212	0.113059	0.00373898	36.6188	36.6975	59.8317	45.9702
ENSMUSG00000022718	Dgcr8	0.521215	0.113059	0.00374633	36.6188	36.6975	59.8317	45.9702
ENSMUSG00000020097	Sgpl1	0.310946	0.113083	0.00375775	117.001	113.111	139.988	145.285
ENSMUSG00000025764	Jade1	0.35086	0.113325	0.00377642	128.434	146.077	159.064	190.659
ENSMUSG00000027200	Sema6d	-1.13271	0.113375	0.00379121	8.55918	5.88931	3.92601	2.74315
ENSMUSG00000038127	Ccdc50	-0.331218	0.113375	0.00379937	124.243	135.372	105.511	101.036
ENSMUSG00000031779	Ccl22	-0.268915	0.114221	0.00383846	493.869	519.357	393.323	447.037
ENSMUSG00000026456	Cyb5r1	1.15062	0.115323	0.00388878	13.4404	5.09322	17.5366	18.9575
ENSMUSG00000024240	Epc1	0.489456	0.115323	0.00389716	50.7904	37.9675	62.8805	61.2945
ENSMUSG00000079363	Gbp4	-0.354252	0.115564	0.00392361	110.58	100.061	83.9519	80.9098
ENSMUSG00000027893	Ahcyl1	-0.31522	0.115564	0.0039274	136.596	143.891	109.629	115.641
ENSMUSG00000004891	Nes	0.596292	0.115564	0.00393783	16.0837	16.3451	24.649	24.4074
ENSMUSG00000034297	Med13	0.269322	0.116244	0.00397193	301.349	284.16	336.49	368.727
ENSMUSG00000021591	Glrx	-0.904137	0.117128	0.00401313	12.8699	10.1909	5.30857	6.87846
ENSMUSG00000056917	Sipa1	0.311085	0.118783	0.00408757	104.42	109.336	134.138	131.19
ENSMUSG00000026770	Il2ra	-1.01884	0.118783	0.00409213	9.06112	15.631	7.34227	4.91954
ENSMUSG00000032812	Arap1	0.433928	0.119104	0.00411437	81.8201	96.1334	101.18	138.519
ENSMUSG00000025932	Eya1	-0.612267	0.119597	0.00414262	28.934	29.6657	16.2014	21.9572
ENSMUSG00000049396	Gemin4	-0.541653	0.119653	0.00415578	34.0283	34.7652	21.3105	25.8395
ENSMUSG00000030323	Ift122	-1.09753	0.119912	0.00417605	7.91246	16.5711	4.71995	6.098
ENSMUSG00000094127	G530012D18Rik	2.0137	0.121558	0.00424478	0	4.67868	10.6411	8.75772
ENSMUSG00000061186	Sfmbt2	-1.18964	0.122277	0.00428136	7.47238	18.2629	4.80031	4.77828
ENSMUSG00000036273	Lrrk2	-0.548356	0.122706	0.0043079	50.1251	72.4038	37.9974	44.8575
ENSMUSG00000028121	Bcar3	0.300902	0.123061	0.00433191	170.521	196.332	223.781	227.913
ENSMUSG00000023456	Tpi1	-0.622098	0.12339	0.00435509	233.514	174.237	94.3704	169.485
ENSMUSG00000037270	4932438A13Rik	0.282775	0.123838	0.00438251	204.289	214.396	266.18	243.762
ENSMUSG00000089940	Gm4117	0.423612	0.125268	0.00444489	58.9135	48.4977	72.4931	71.2576
ENSMUSG00000040712	Camta2	-0.614231	0.12665	0.0045058	45.6083	39.4881	22.3602	33.0402
ENSMUSG00000035000	Dpp4	-0.777125	0.128573	0.00458631	35.381	18.8702	15.2975	14.4095
ENSMUSG00000030216	Wbp11	-0.314314	0.129159	0.0046193	160.931	182.859	144.476	132.449
ENSMUSG00000075014	Gm10800	2.80897	0.129565	0.00464601	0.373618	0.764646	8.37346	0.262837
ENSMUSG00000031987	Egln1	-0.409042	0.129985	0.00467987	88.2145	74.4512	59.0179	63.2887
ENSMUSG00000050271	Prag1	0.398642	0.129985	0.00468545	61.1639	57.4926	73.2287	82.887
ENSMUSG00000071369	Map3k5	0.334786	0.130732	0.00472467	86.9545	87.4205	116.921	103.463
ENSMUSG00000024013	Fgd2	0.479453	0.130869	0.0047419	42.6811	48.1396	56.3541	70.1538
ENSMUSG00000064341	mt-Nd1	-0.217527	0.13104	0.00476039	1079.55	1112.89	912.023	973.112
ENSMUSG00000052142	Rasal3	0.320135	0.131134	0.00477614	196.913	177.523	253.962	214.214
ENSMUSG00000029178	Klf3	-0.452921	0.131836	0.00481405	62.4045	69.9341	43.6674	52.734
ENSMUSG00000090015	Gm15446	-0.949297	0.131959	0.00484628	8.13582	9.37108	5.46808	3.79105
ENSMUSG00000027293	Ehd4	0.761884	0.131959	0.00485867	11.6764	17.8719	27.6421	22.5026
ENSMUSG00000026219	Trip12	0.250014	0.131959	0.00486416	356.936	350.769	406.033	435.194
ENSMUSG00000073910	Mob3b	-0.718645	0.131959	0.00487159	16.4566	17.3188	11.1145	9.50333
ENSMUSG00000020868	Xylt2	-0.563482	0.131959	0.00488048	31.7756	38.3494	24.7398	22.7131
ENSMUSG00000024054	Smchd1	0.300942	0.134126	0.00497323	168.818	179.368	199.55	229.167
ENSMUSG00000024548	Setbp1	-0.309863	0.134254	0.00499058	133.288	138.273	104.921	113.877
ENSMUSG00000041763	Tpp2	0.293014	0.134295	0.00502138	126.948	129.513	160.957	153.508
ENSMUSG00000030718	Ppme1	-0.525051	0.134295	0.00502453	52.0845	40.8249	31.6315	32.7781
ENSMUSG00000006024	Napa	-0.378163	0.134295	0.00502991	91.2642	89.4184	66.1899	72.6206
ENSMUSG00000052056	Zfp217	0.33677	0.136465	0.00512399	155.846	156.746	174.482	219.424
ENSMUSG00000020570	Sypl	0.360745	0.13716	0.00516298	91.1883	75.3592	107.512	105.967
ENSMUSG00000025314	Ptprj	-0.705883	0.137344	0.00519074	16.1566	19.4955	9.70888	12.0305
ENSMUSG00000020883	Fbxl20	-0.513265	0.137344	0.00519978	48.5092	42.9148	34.9405	29.3779
ENSMUSG00000030084	Plxna1	0.699614	0.137344	0.00521602	57.3052	30.0403	72.8904	61.355
ENSMUSG00000057182	Scn3a	-0.365683	0.137344	0.00523134	140.147	179.407	115.477	131.36
ENSMUSG00000032267	Usp28	0.525113	0.137344	0.00523435	24.6576	22.7632	32.1158	35.9699
ENSMUSG00000064127	Med14	0.412438	0.13837	0.00529823	47.6149	54.9528	66.4569	69.9727
ENSMUSG00000028664	Ephb2	1.45756	0.13837	0.00529943	1.57277	4.51582	6.77755	7.16962
ENSMUSG00000037242	Clic4	-0.307713	0.138774	0.00532793	269.637	240.122	190.109	221.131
ENSMUSG00000020608	Smc6	0.301871	0.13929	0.00536082	170.815	148.107	190.393	202.421
ENSMUSG00000025880	Smad7	0.549586	0.13946	0.00538916	21.6453	27.3288	34.5383	36.9302
ENSMUSG00000059495	Arhgef12	0.407833	0.13946	0.00539355	58.1375	58.5355	86.6832	68.8242
ENSMUSG00000038463	Olfml2b	-0.601745	0.139507	0.00540847	22.7221	27.2866	16.7669	16.2275
ENSMUSG00000053702	Nebl	-0.546014	0.140793	0.00547152	35.4219	31.3509	21.787	23.8089
ENSMUSG00000028641	P3h1	-0.700788	0.141242	0.00550224	19.0555	23.429	11.6937	14.4379
ENSMUSG00000087412	Gm15501	-1.16474	0.141518	0.00552694	38.33	11.4363	9.22947	12.7875
ENSMUSG00000020691	Mettl2	-0.586627	0.141518	0.00553955	27.7302	29.6447	16.5248	21.5504
ENSMUSG00000029703	Lrwd1	0.547554	0.141814	0.00556446	31.3888	28.7668	50.2685	38.5684
ENSMUSG00000073471	Rsph3a	-1.06529	0.143665	0.00568691	7.31883	7.49277	3.55689	3.5101
ENSMUSG00000009681	Bcr	0.448752	0.143665	0.00568753	64.964	51.1693	70.9938	86.8832
ENSMUSG00000038160	Atg5	0.611175	0.143665	0.00568881	19.2316	19.91	25.192	34.4644
ENSMUSG00000016496	Cd274	-0.543514	0.143665	0.00569538	40.4977	35.9128	22.9361	29.2004
ENSMUSG00000025862	Stag2	-0.330998	0.143665	0.00570451	230.448	195.655	154.642	183.511
ENSMUSG00000041231	Ublcp1	0.763021	0.144136	0.00573676	10.1088	14.5222	24.7235	17.3405
ENSMUSG00000021767	Kat6b	0.546492	0.146685	0.00585196	24.4828	26.8166	42.2507	33.2847
ENSMUSG00000036503	Rnf13	-0.575857	0.146941	0.00587599	30.0879	26.4051	21.3525	16.8089
ENSMUSG00000062585	Cnr2	0.417243	0.148572	0.00595515	42.4721	45.1646	58.6143	58.4552
ENSMUSG00000089715	Cbx6	0.508063	0.149015	0.00598691	35.2911	45.5512	62.2536	53.0361
ENSMUSG00000029775	Klhdc10	0.57506	0.150486	0.00606011	14.8425	16.0755	23.307	22.7418
ENSMUSG00000017286	Glod4	-0.5265	0.151695	0.00614442	41.3193	39.9679	24.9149	31.2775
ENSMUSG00000047945	Marcksl1	-0.263699	0.151695	0.00614744	236.642	235.688	200.559	193.039
ENSMUSG00000024392	Bag6	-0.287687	0.151695	0.00615715	176.029	160.787	136.819	138.927
ENSMUSG00000024300	Myo1f	-0.952558	0.151695	0.00616575	11.4111	14.3444	4.83725	8.51532
ENSMUSG00000015846	Rxra	-0.64399	0.151948	0.00619032	20.2583	19.6404	12.5298	12.9882
ENSMUSG00000039242	B3galnt2	0.530849	0.154096	0.00629228	22.7103	20.3761	32.3165	29.8814
ENSMUSG00000033450	Tagap	-0.359773	0.155748	0.00637437	82.9639	85.8929	67.0375	64.6464
ENSMUSG00000041187	Prkd2	0.271358	0.155757	0.00638934	164.726	159.849	194.521	197.124
ENSMUSG00000019842	Traf3ip2	0.519197	0.156654	0.0064577	23.5057	25.7157	37.6003	33.2387
ENSMUSG00000047547	Cltb	0.671212	0.156654	0.00646035	11.2944	11.5774	17.8701	18.546
ENSMUSG00000097417	Gm26669	0.896182	0.156654	0.00648384	5.01926	5.81419	8.65835	11.425
ENSMUSG00000022799	Arhgap31	0.68976	0.156654	0.00648497	11.7733	9.87968	17.4947	17.4826
ENSMUSG00000044348	Slc25a53	0.736522	0.158945	0.00659473	8.90026	12.9694	20.0441	16.5241
ENSMUSG00000064370	mt-Cytb	-0.204155	0.160749	0.00669035	952.487	956.521	847.959	809.508
ENSMUSG00000076614	Ighg1	0.203396	0.160749	0.00669994	1381.16	1310.36	1558.12	1540.93
ENSMUSG00000026483	Fam129a	-0.40353	0.160749	0.00671486	83.8742	83.3423	70.7137	56.3629
ENSMUSG00000020707	Rnf135	-0.842793	0.160946	0.00673818	12.0192	11.2271	5.21742	7.61185
ENSMUSG00000001467	Cyp51	-0.349719	0.161875	0.00679227	184.081	148.577	138.76	122.571
ENSMUSG00000022351	Sqle	-0.337941	0.161902	0.00680863	99.0354	92.4687	74.6846	76.7079
ENSMUSG00000035949	Fbxw2	0.401521	0.164569	0.00695131	48.7774	47.7342	63.5855	63.8906
ENSMUSG00000019823	Mical1	-0.350282	0.164569	0.00695167	83.7926	94.9104	69.1725	70.9084
ENSMUSG00000037416	Dmxl1	0.29525	0.168821	0.00714714	107.46	109.924	128.229	138.276
ENSMUSG00000045639	Zfp629	-0.987445	0.169724	0.00720129	8.85676	9.04076	3.62	5.33934
ENSMUSG00000097583	6430590A07Rik	0.932654	0.170029	0.0072302	4.36606	5.42286	9.47721	9.20544
ENSMUSG00000021670	Hmgcr	-0.323462	0.170151	0.00725132	260.357	294.22	246.604	197.704
ENSMUSG00000019564	Arid3a	0.285389	0.170388	0.00728374	145.243	164.526	187.616	189.929
ENSMUSG00000052477	C130026I21Rik	-0.824005	0.170388	0.00730421	17.3323	11.2755	8.70364	7.44193
ENSMUSG00000049871	Nlrc3	0.40462	0.170388	0.00732502	47.8325	45.9913	65.8539	58.5955
ENSMUSG00000028156	Eif4e	-0.35772	0.170388	0.00732541	96.9077	84.6634	73.0874	68.7216
ENSMUSG00000048163	Selplg	0.336889	0.171095	0.00737187	75.6395	81.0803	102.035	96.1527
ENSMUSG00000029480	Dhx37	-0.516271	0.17332	0.007484	71.0281	107.643	55.6225	68.4574
ENSMUSG00000026798	Coq4	1.06646	0.173543	0.00750994	5.23585	3.57301	9.37091	8.77574
ENSMUSG00000030982	9030624J02Rik	0.440929	0.175059	0.00759197	40.6579	42.3126	61.6241	51.4893
ENSMUSG00000019774	Mtrf1l	0.721365	0.176216	0.0076587	8.58636	11.8295	16.0387	17.5066
ENSMUSG00000001517	Foxm1	0.352113	0.176405	0.00768345	72.9496	88.1995	101.746	103.721
ENSMUSG00000025279	Dnase1l3	-0.311393	0.176408	0.00770017	145.772	124.97	106.199	111.655
ENSMUSG00000062908	Acadm	-0.646385	0.177051	0.00774482	43.5834	29.3082	18.8687	27.4403
ENSMUSG00000029647	Pan3	0.31036	0.177111	0.00777701	96.2787	111.684	125.172	132.475
ENSMUSG00000042507	Elmsan1	0.277957	0.177111	0.00778071	144.45	151.695	172.909	185.849
ENSMUSG00000050965	Prkca	-0.330982	0.177386	0.00780946	105.555	123.125	95.3997	86.5954
ENSMUSG00000024277	Mapre2	0.358673	0.17778	0.00784349	67.2869	63.7263	83.7075	84.2403
ENSMUSG00000003882	Il7r	0.971127	0.177813	0.00786162	4.21987	3.85415	8.46318	7.43158
ENSMUSG00000035051	Dhx57	-0.36723	0.177952	0.00789772	73.4095	78.507	56.5895	61.0316
ENSMUSG00000046351	Zfp322a	0.603443	0.177952	0.00791634	18.5166	19.1719	23.3348	33.8344
ENSMUSG00000015189	Casd1	0.469383	0.177952	0.00791787	30.8642	32.0531	40.7093	46.2867
ENSMUSG00000043311	D17H6S53E	0.781161	0.178737	0.00799151	10.4907	10.8572	14.0138	22.7891
ENSMUSG00000034595	Ppp1r18	0.256497	0.178737	0.00799629	190.375	192.341	228.757	228.447
ENSMUSG00000058690	Ccser2	0.356199	0.178737	0.00801191	67.5691	69.2544	94.8584	80.7782
ENSMUSG00000037419	Endod1	0.928777	0.178737	0.00801991	4.32821	4.45584	7.82081	8.87174
ENSMUSG00000064345	mt-Nd2	-0.224801	0.178974	0.00806095	529.623	501.118	435.306	446.504
ENSMUSG00000051747	Ttn	0.498236	0.178974	0.00806416	923.169	1064.45	1836.65	983.154
ENSMUSG00000073676	Hspe1	-0.314197	0.179302	0.00809579	176.194	156.186	122.113	144.646
ENSMUSG00000022848	Dirc2	0.490104	0.182341	0.00826373	24.4298	25.8743	36.2454	34.5037
ENSMUSG00000021680	Crhbp	-0.698645	0.182341	0.00827433	16.5594	16.2671	8.92811	11.1589
ENSMUSG00000030138	Bms1	-0.264798	0.182341	0.00828432	220.203	207.783	172.898	183.02
ENSMUSG00000102805	Gm37240	-1.0341	0.190773	0.00868705	15.0011	10.5005	10.5008	4.31364
ENSMUSG00000039646	Vasn	0.476623	0.190773	0.00870324	35.5971	49.4625	63.6368	54.8125
ENSMUSG00000092416	Zfp141	-0.666989	0.19456	0.00890116	24.0264	26.7822	12.8733	19.0872
ENSMUSG00000048833	Slc39a9	0.459616	0.19456	0.00891254	33.149	29.878	44.8219	41.906
ENSMUSG00000029560	Snx8	0.301375	0.196762	0.00904008	106.01	118.578	131.993	144.494
ENSMUSG00000050335	Lgals3	-0.788512	0.196762	0.00906453	13.7177	12.3373	6.39451	8.55723
ENSMUSG00000021453	Gadd45g	-0.457368	0.196762	0.00906883	61.6789	51.9517	36.4805	45.94
ENSMUSG00000045374	Wdr81	0.407124	0.197314	0.00911277	45.369	54.3318	70.4582	62.0132
ENSMUSG00000032570	Atp2c1	-0.538648	0.199071	0.0092126	63.061	46.6176	31.4445	43.6013
ENSMUSG00000001627	Ifrd1	-0.451098	0.206827	0.00960835	43.0948	45.2989	32.1706	32.4853
ENSMUSG00000063358	Mapk1	0.304545	0.206827	0.00961038	122.134	103.264	142.773	135.461
ENSMUSG00000032485	Scap	-0.396375	0.208296	0.00973642	55.7884	61.665	45.9842	43.3541
ENSMUSG00000102976	Zc3h11a	0.32388	0.208296	0.00974091	129.824	103.761	142.101	149.859
ENSMUSG00000042129	Rassf4	0.321434	0.208296	0.00979004	108.243	95.5598	138.682	116.445
ENSMUSG00000032046	Abhd12	-0.529686	0.208296	0.00981262	25.8386	29.0287	17.9399	19.9769
ENSMUSG00000026490	Cdc42bpa	0.929988	0.208296	0.00981508	4.14155	5.45141	6.5033	11.6582
ENSMUSG00000004110	Cacna1e	-0.565007	0.208296	0.00981591	21.3903	29.1481	15.4878	18.5834
ENSMUSG00000032640	Chsy1	-0.467525	0.208296	0.00981729	37.4076	37.1309	26.3032	27.5349
ENSMUSG00000025907	Rb1cc1	0.375439	0.208296	0.00983505	54.3885	52.9475	66.8518	72.2061
ENSMUSG00000021549	Rasa1	0.353697	0.209987	0.009938	70.7926	61.671	80.2219	88.7893
ENSMUSG00000097772	5430416N02Rik	-0.484553	0.209987	0.00995432	30.0618	31.7998	21.018	23.1539
ENSMUSG00000090115	Usp49	-0.606063	0.211159	0.0100297	26.4019	22.4189	13.9682	17.8672
ENSMUSG00000021569	Trip13	-0.50379	0.212143	0.0100964	41.053	32.1985	24.0145	27.4403
ENSMUSG00000019843	Fyn	-0.452709	0.212511	0.0101338	202.154	132.696	135.482	107.192
ENSMUSG00000097715	Gpr137b-ps	0.795826	0.212643	0.0101601	13.3809	8.11907	21.5067	15.6865
ENSMUSG00000027411	Vps16	-0.34854	0.212732	0.0102015	73.9238	77.1319	59.8318	58.8534
ENSMUSG00000029777	Gars	-0.282429	0.212732	0.0102087	168.485	164.787	127.419	146.103
ENSMUSG00000076441	Ass1	0.356274	0.212732	0.0102295	60.3383	54.5607	74.213	72.8684
ENSMUSG00000073725	Lmbrd1	0.496664	0.212732	0.0102709	41.6281	31.2005	57.211	45.702
ENSMUSG00000099322	Gm28017	-1.28152	0.212732	0.0102836	7.82018	5.41577	4.00651	1.55481
ENSMUSG00000034667	Xpot	-0.523617	0.212732	0.0102901	82.8142	129.199	60.9944	85.0993
ENSMUSG00000021236	Entpd5	0.727726	0.212732	0.0103041	14.5502	14.5055	32.6579	18.4525
ENSMUSG00000038587	Akap12	0.370414	0.216897	0.0105275	48.4163	50.4107	64.6674	63.1678
ENSMUSG00000070031	Sp140	-0.302213	0.216897	0.0105466	116.039	114.684	98.5575	88.8752
ENSMUSG00000029722	Agfg2	-0.584076	0.217984	0.0106199	25.635	20.7032	15.3603	15.4774
ENSMUSG00000087326	Gm12503	0.779744	0.221008	0.010788	6.12524	6.74507	12.3775	9.86901
ENSMUSG00000003865	Gys1	-0.542124	0.223702	0.0109583	26.0852	22.7428	15.3677	18.0392
ENSMUSG00000026708	Cenpl	0.630151	0.223702	0.0109614	17.6059	14.7077	29.2464	21.0506
ENSMUSG00000031527	Eri1	0.349859	0.224922	0.0110578	118.996	92.769	145.893	123.922
ENSMUSG00000023951	Vegfa	-0.341177	0.224922	0.0110763	100.767	90.2761	71.1144	79.4304
ENSMUSG00000029474	Rnf34	0.473969	0.224922	0.0110846	28.5017	27.1409	41.6079	36.0321
ENSMUSG00000041268	Dmxl2	-0.689734	0.225547	0.0111366	19.2977	15.9531	9.15977	12.5846
ENSMUSG00000075232	Amd1	0.371501	0.226082	0.0111842	49.3693	51.291	67.9397	62.526
ENSMUSG00000037940	Inpp4b	-0.579774	0.226687	0.0112354	23.065	31.2393	21.1645	15.5065
ENSMUSG00000035898	Uba6	-0.365196	0.227316	0.0112879	73.4376	66.7911	56.1842	52.7761
ENSMUSG00000029098	Acox3	0.37191	0.228292	0.0113578	51.1036	51.868	68.2673	65.1402
ENSMUSG00000038564	Ift172	-0.723551	0.23013	0.0114709	20.4147	20.2954	9.35275	15.4573
ENSMUSG00000008730	Hipk1	0.263335	0.230786	0.0115252	142.34	136.251	170.997	163.56
ENSMUSG00000055239	Kcmf1	0.360356	0.230965	0.0115558	51.8133	58.6485	72.5609	69.3237
ENSMUSG00000031431	Tsc22d3	0.796239	0.232557	0.0116777	6.39286	7.65421	14.4041	10.1799
ENSMUSG00000037958	Nsrp1	0.393608	0.232557	0.0116792	52.4555	68.1159	76.0297	81.936
ENSMUSG00000030268	Bcat1	-0.507784	0.233192	0.0117329	35.2287	28.2746	21.8883	22.5232
ENSMUSG00000028017	Egf	-0.75942	0.23354	0.0117724	10.6499	10.7079	6.53104	6.10911
ENSMUSG00000059422	Gm8116	1.14718	0.233714	0.0118079	4.87857	5.04951	5.02846	16.0139
ENSMUSG00000110206	Flt3l	0.817511	0.233714	0.0118294	6.9669	7.31264	9.54031	15.8434
ENSMUSG00000045394	Epcam	0.753862	0.233714	0.0118469	6.22221	7.27643	12.4107	10.4837
ENSMUSG00000022568	Scrib	0.348553	0.233948	0.0118808	79.4711	102.348	118.859	112.774
ENSMUSG00000097695	Gm26905	0.238572	0.235232	0.0119681	226.303	221.5	256.922	271.126
ENSMUSG00000022538	Lsg1	-0.358999	0.236014	0.01203	69.6738	66.6071	51.6951	54.4235
ENSMUSG00000000903	Vpreb3	0.594912	0.236648	0.0121137	14.3555	15.5574	19.6054	25.3945
ENSMUSG00000034998	Foxn2	0.449377	0.236648	0.0121451	66.8963	46.234	71.7637	78.5813
ENSMUSG00000032116	Stt3a	-0.360784	0.236648	0.012182	181.775	140.393	110.476	139.924
ENSMUSG00000043411	Usp48	0.347256	0.236648	0.0121888	90.3385	120.254	131.502	135.018
ENSMUSG00000005089	Slc1a2	-1.13688	0.236648	0.0121912	6.92291	8.44587	4.28703	2.83017
ENSMUSG00000110720	AC153954.1	0.234443	0.236648	0.0121956	232.703	234.807	280.922	269.307
ENSMUSG00000024006	Stk38	0.306863	0.237431	0.0122582	75.9148	82.8223	99.0691	97.3948
ENSMUSG00000021182	Ccdc88c	0.242729	0.237431	0.012318	216.863	223.559	271.784	249.811
ENSMUSG00000059336	Slc14a1	-0.462169	0.237431	0.0123199	36.2024	34.9999	24.9918	26.6021
ENSMUSG00000031328	Flna	-0.213615	0.237431	0.0123379	653.153	685.036	607.425	547.269
ENSMUSG00000026341	Actr3	0.190824	0.237431	0.0123474	904.837	868.601	1035.08	989.461
ENSMUSG00000025962	Fastkd2	-0.684616	0.239758	0.0125175	31.8906	19.9134	13.3474	18.5228
ENSMUSG00000005871	Apc	0.290117	0.239758	0.0125352	89.9074	88.3723	111.792	106.362
ENSMUSG00000028960	Ube4b	0.358341	0.239758	0.0125544	96.5251	74.0804	101.598	116.439
ENSMUSG00000037795	N4bp2	-0.381192	0.239758	0.0125584	113.156	161.107	99.313	109.009
ENSMUSG00000018736	Ndel1	0.482804	0.240292	0.012609	21.9532	20.3521	29.2684	29.7136
ENSMUSG00000066270	Gm10157	-1.29008	0.241877	0.0127148	9.57234	5.5169	4.68225	1.6422
ENSMUSG00000071343	Gm10327	-0.92246	0.241963	0.012751	7.25998	9.68885	3.76021	5.09138
ENSMUSG00000002396	Ocel1	0.79182	0.241963	0.0127648	5.00891	5.08663	10.0321	7.63448
ENSMUSG00000035378	Shq1	0.631519	0.242816	0.0128326	12.1144	10.2916	16.9304	17.7098
ENSMUSG00000026478	Lamc1	0.338697	0.244576	0.0129486	66.5	69.84	78.9765	93.1179
ENSMUSG00000015312	Gadd45b	-0.644909	0.245095	0.012999	16.7286	14.5692	10.1389	9.87811
ENSMUSG00000020593	Lpin1	-0.547697	0.245566	0.013047	21.6578	25.1045	17.6644	14.5559
ENSMUSG00000001175	Calm1	0.216079	0.247019	0.0131475	378.44	365.208	445.908	418.305
ENSMUSG00000083594	Gm13722	0.583233	0.247216	0.0131812	12.7044	14.6362	21.4458	19.6339
ENSMUSG00000032633	Flcn	0.432681	0.252537	0.0135195	30.1818	31.3128	40.7714	42.2048
ENSMUSG00000052459	Atp6v1a	-0.337053	0.252537	0.0135533	76.5288	73.3605	61.4141	57.3976
ENSMUSG00000113893	AC154207.1	-0.701789	0.252537	0.013557	14.5891	17.4526	11.7242	8.16109
ENSMUSG00000083736	Gm6039	-1.50437	0.252537	0.0135597	7.84121	8.05417	5.57099	0.904545
ENSMUSG00000053094	Tmem248	-0.480726	0.252739	0.0135942	63.8538	46.2993	42.3931	36.5665
ENSMUSG00000097340	Gm26617	-0.494519	0.253956	0.013695	28.6964	33.7554	20.7096	23.502
ENSMUSG00000003037	Rab8a	-0.285713	0.253956	0.0137074	126.425	124.564	97.8964	107.871
ENSMUSG00000047412	Zbtb44	-0.363623	0.254172	0.0137479	75.8055	67.1866	56.5937	54.5777
ENSMUSG00000055884	Fancm	0.524693	0.254172	0.0137668	36.1278	59.7538	61.8028	72.8631
ENSMUSG00000034163	Zfc3h1	0.256145	0.254604	0.0138562	145.837	158.365	186.035	177.464
ENSMUSG00000066357	Wdr6	-0.32704	0.254604	0.0138598	80.9474	86.712	68.7346	65.0717
ENSMUSG00000048218	Amigo2	-0.48038	0.254604	0.0138619	54.9604	40.0426	33.2635	34.7281
ENSMUSG00000034614	Pik3ip1	0.74376	0.2547	0.013891	9.37916	7.48144	12.1539	15.9365
ENSMUSG00000073705	Apitd1	-0.632518	0.255379	0.0139735	17.9456	17.7851	9.91454	13.0184
ENSMUSG00000031360	Ctps2	-0.53805	0.255379	0.0140181	24.7668	26.1368	16.458	18.4769
ENSMUSG00000028614	Ndc1	-0.504246	0.255379	0.0140182	34.1632	40.602	21.9308	30.5697
ENSMUSG00000008496	Pou2f2	0.407346	0.255379	0.0140239	58.1444	47.702	76.0543	64.4864
ENSMUSG00000027263	Tubgcp4	0.416303	0.25731	0.0141541	36.9714	36.5126	48.2252	49.8399
ENSMUSG00000034342	Cbl	0.238152	0.258815	0.0142758	241.541	270.198	292.558	310.663
ENSMUSG00000014778	Fhod1	0.639382	0.258815	0.0142855	13.1247	15.7336	18.1148	27.1473
ENSMUSG00000032122	Slc37a2	-0.342202	0.25918	0.01433	86.0136	74.6882	61.2234	65.2328
ENSMUSG00000053730	Tmem39b	-0.693717	0.26279	0.014571	14.1944	11.8964	7.82038	8.2594
ENSMUSG00000039018	Mtg1	0.707555	0.26279	0.0145789	10.5513	8.92237	12.8596	19.0034
ENSMUSG00000013629	Cad	0.247217	0.26283	0.0146058	160.099	150.562	183.449	185.129
ENSMUSG00000037012	Hk1	-0.390994	0.263245	0.0146707	79.6116	64.4597	49.615	59.8398
ENSMUSG00000036053	Fmnl2	-0.331083	0.263245	0.0146783	75.7064	81.6293	62.861	62.2084
ENSMUSG00000070691	Runx3	-0.287477	0.264491	0.0147726	115.019	128.04	102.861	96.3191
ENSMUSG00000005973	Rcn1	-0.672787	0.264804	0.0148149	14.3688	12.7125	8.54442	8.43169
ENSMUSG00000028540	Dph2	0.694811	0.266707	0.0149464	7.49899	10.4066	15.0589	14
ENSMUSG00000058672	Tubb2a	-0.664321	0.267119	0.0149945	13.0602	15.4813	9.2783	8.76361
ENSMUSG00000074800	Gm4149	-0.653406	0.267217	0.0150252	15.0624	13.9766	8.93752	9.47978
ENSMUSG00000020346	Mgat1	0.411012	0.270058	0.0152102	54.2397	61.0794	65.4756	87.658
ENSMUSG00000044629	Cnrip1	-0.909983	0.270398	0.0152548	7.74592	9.78726	5.57785	3.8849
ENSMUSG00000111696	AC127302.3	0.621858	0.273584	0.0154602	9.84893	11.6728	16.0065	17.1106
ENSMUSG00000020929	Eftud2	-0.246015	0.273942	0.0155062	218.56	197.91	175.287	175.836
ENSMUSG00000025278	Flnb	-0.24959	0.275749	0.0156397	210.778	226.315	174.595	192.699
ENSMUSG00000034574	Daam1	-0.320885	0.275749	0.015684	87.228	84.289	64.8408	72.2164
ENSMUSG00000100801	Gm15459	-0.653248	0.275749	0.0157031	15.6988	21.0652	10.0482	13.186
ENSMUSG00000057113	Npm1	-0.19327	0.275749	0.015712	1209.38	1150.83	987.143	1076.5
ENSMUSG00000038406	Scaf1	0.37328	0.276081	0.0157866	80.6543	85.5811	89.3559	125.351
ENSMUSG00000015597	Zfp318	0.434992	0.276081	0.0157925	40.2787	43.1782	63.3106	49.9753
ENSMUSG00000052298	Cdc42se2	0.268288	0.276081	0.0158086	147.797	127.284	167.067	164.006
ENSMUSG00000062202	Btbd9	0.473795	0.276403	0.015853	18.7851	21.7778	28.6842	27.7406
ENSMUSG00000036391	Sec24a	0.432298	0.276942	0.0159099	40.0585	43.6721	48.6216	64.0932
ENSMUSG00000034560	Washc4	0.31034	0.27768	0.0159944	93.8661	105.147	111.263	135.183
ENSMUSG00000025130	P4hb	-0.23819	0.27768	0.0160045	296.859	263.179	236.314	238.348
ENSMUSG00000101972	Hist1h3i	0.261603	0.280295	0.0161815	106.14	106.392	128.931	125.949
ENSMUSG00000046897	Zfp740	0.333577	0.281249	0.0162629	57.5277	56.6368	71.2097	72.6162
ENSMUSG00000059540	Tcea2	0.842386	0.283614	0.0164263	4.74535	6.7382	10.6497	10.017
ENSMUSG00000020087	Tysnd1	-0.634979	0.284536	0.0165065	25.7758	20.1267	11.9946	17.3392
ENSMUSG00000034121	Mks1	-0.756927	0.285135	0.0165894	8.59854	11.5458	6.42433	5.53149
ENSMUSG00000028878	Fam76a	0.674094	0.285135	0.0165947	11.6368	20.4192	20.9075	28.6127
ENSMUSG00000076258	Gm23935	-0.17437	0.285196	0.0166556	16348	15851.3	14175.6	14357.9
ENSMUSG00000076281	Gm24270	-0.17437	0.285196	0.016678	16348	15851.3	14175.6	14357.9
ENSMUSG00000092560	Gm8750	1.84044	0.285196	0.0167011	0	1.98769	2.37833	5.09097
ENSMUSG00000087943	Gm24245	-0.17437	0.285196	0.0167149	16348	15851.3	14175.6	14357.9
ENSMUSG00000031365	Zfp275	-0.46132	0.285196	0.0167322	32.0288	32.1178	24.6893	22.0331
ENSMUSG00000052825	Gm9892	-2.23362	0.285298	0.0167759	13.2778	5.46838	4.49065	0
ENSMUSG00000027353	Mcm8	-0.546894	0.285298	0.0168359	19.6501	20.244	14.4135	12.9749
ENSMUSG00000021143	Pacs2	0.480247	0.285298	0.0168557	20.0475	18.8553	29.4549	25.0906
ENSMUSG00000029461	Fam168a	-0.44231	0.285298	0.016859	39.2064	36.3221	26.6582	28.8076
ENSMUSG00000004707	Ly9	-0.273572	0.285298	0.0168772	167.297	175.651	129.263	153.941
ENSMUSG00000022772	Senp5	-0.426528	0.285298	0.0169092	38.6226	37.2867	28.3819	28.0894
ENSMUSG00000041638	Gcn1l1	0.241462	0.285298	0.0169256	211.418	242.947	269.503	267.675
ENSMUSG00000063317	Usp31	0.603724	0.285815	0.0169831	29.1549	23.6007	53.2384	30.3882
ENSMUSG00000097705	Gm26740	0.697079	0.287077	0.017085	8.64738	7.93437	15.482	11.6434
ENSMUSG00000049086	Bmyc	-0.454684	0.289064	0.0172304	29.154	28.0565	20.7678	20.9527
ENSMUSG00000001829	Clpb	-0.457098	0.289403	0.0172778	37.2395	31.6727	23.9164	26.1221
ENSMUSG00000061759	Armt1	0.412576	0.289612	0.0173423	38.7382	36.7467	48.854	51.5589
ENSMUSG00000004698	Hdac9	-0.704052	0.289612	0.0173452	14.5075	15.638	7.15849	11.141
ENSMUSG00000002109	Ddb2	0.678628	0.289612	0.0173718	7.7607	9.34417	15.3522	12.1994
ENSMUSG00000035506	Slc12a8	0.87503	0.290021	0.0174242	4.06848	4.2159	7.47595	7.72576
ENSMUSG00000068284	Usf3	0.339374	0.290021	0.0174508	84.9024	79.9892	118.192	91.3757
ENSMUSG00000036027	1810046K07Rik	1.04943	0.291573	0.0175925	3.23098	2.8253	6.89624	5.68422
ENSMUSG00000067869	Tcea1-ps1	-0.484691	0.291573	0.0175989	24.6415	27.1472	17.8202	19.1247
ENSMUSG00000019876	Pkib	-0.287821	0.292572	0.0176867	95.3761	96.4735	76.2837	80.7423
ENSMUSG00000018707	Dync1h1	0.201877	0.293054	0.0177434	475.33	485.705	577.827	528.227
ENSMUSG00000071054	Safb	0.248782	0.294797	0.0178848	209.201	180.541	233.294	229.543
ENSMUSG00000059456	Ptk2b	0.215486	0.294797	0.0179042	300.927	308.812	366.924	341.494
ENSMUSG00000048534	Jaml	0.453594	0.295765	0.0179908	25.3445	25.1478	31.0561	38.0851
ENSMUSG00000002319	Ipo4	-0.417019	0.297082	0.0180988	76.871	62.3271	44.605	59.2676
ENSMUSG00000085328	Gm17131	0.515597	0.297328	0.0181489	24.2006	29.5947	45.6302	31.6801
ENSMUSG00000019984	Med23	-0.432552	0.297328	0.0181696	50.1562	56.0387	34.0606	44.3793
ENSMUSG00000071068	Treml2	0.320499	0.297628	0.0182159	66.3755	73.4727	92.4869	82.4908
ENSMUSG00000059195	Gm12715	-0.24279	0.29831	0.0183108	614.625	566.365	449.704	546.276
ENSMUSG00000074247	Dda1	-0.477435	0.29831	0.0183136	30.1512	39.2634	23.7907	25.9646
ENSMUSG00000104377	Gm37515	0.328584	0.298335	0.0183526	56.1813	58.0502	74.4942	69.1523
ENSMUSG00000040009	Gnaz	-0.350465	0.298335	0.0183711	71.9512	78.5052	53.019	64.5613
ENSMUSG00000074480	Mex3a	-0.550943	0.29834	0.0183994	19.5473	21.2885	13.0051	14.7713
ENSMUSG00000028890	Mtf1	0.481556	0.298563	0.0184413	20.948	26.6267	31.273	34.8985
ENSMUSG00000029270	Fam69a	-0.469083	0.299009	0.0185024	25.4309	28.6666	20.2935	18.844
ENSMUSG00000104218	Gm9134	-0.734522	0.299009	0.0185269	12.4757	9.31181	6.44009	6.61854
ENSMUSG00000027298	Tyro3	-1.19742	0.299009	0.018553	8.43858	4.81434	3.68268	2.11311
ENSMUSG00000108621	Gm37494	0.768019	0.299585	0.0186168	12.3819	28.8309	29.867	36.5438
ENSMUSG00000040710	St8sia4	-0.48314	0.300233	0.0187527	26.8997	25.0854	19.8772	17.4317
ENSMUSG00000026991	Pkp4	0.739301	0.300233	0.0187605	13.402	16.2725	37.1371	17.141
ENSMUSG00000028460	Sit1	0.656479	0.300233	0.0187608	9.985	7.71073	14.3219	13.5849
ENSMUSG00000026473	Glul	-0.455615	0.300233	0.0187699	51.0381	46.6837	41.4318	30.3482
ENSMUSG00000032388	Spg21	-0.476319	0.300353	0.0188055	24.3369	28.6317	19.382	18.6729
ENSMUSG00000025366	Esyt1	0.290025	0.300445	0.0188492	81.9819	80.3204	94.7567	103.451
ENSMUSG00000052539	Magi3	0.453231	0.300445	0.0188677	19.9102	21.0099	29.3161	26.817
ENSMUSG00000045679	Pqlc3	0.662634	0.302997	0.0190564	12.2554	12.1918	24.2187	15.1425
ENSMUSG00000001089	Luzp1	0.507688	0.304137	0.0191567	15.7786	16.6497	23.8672	22.3476
ENSMUSG00000046947	Adck2	0.740758	0.30423	0.0191911	8.32364	6.45312	13.5714	11.2579
ENSMUSG00000040043	Rbms2	0.626773	0.30434	0.019246	8.77961	9.58387	15.0939	13.3555
ENSMUSG00000062038	Gm10108	-0.769149	0.30434	0.0192552	13.4489	9.53711	8.07281	5.53178
ENSMUSG00000026872	Zeb2	-0.303628	0.305802	0.0193998	103.869	128.478	95.2204	93.0164
ENSMUSG00000039753	Fbxl5	0.503022	0.305802	0.0194051	33.5234	25.8994	49.0216	35.6478
ENSMUSG00000099757	BE692007	0.515059	0.30886	0.0196281	17.3052	14.9584	25.989	20.5896
ENSMUSG00000025001	Hells	0.228772	0.309002	0.0196661	220.065	209.229	259.51	243.794
ENSMUSG00000026484	Rnf2	-0.45085	0.310239	0.019774	48.5483	52.3158	42.8607	31.478
ENSMUSG00000034973	Dopey1	0.344293	0.310241	0.0198032	51.0871	50.1448	68.2229	60.5818
ENSMUSG00000036908	Unc93b1	0.210027	0.310684	0.0198607	274.75	283.543	326.857	319.093
ENSMUSG00000057098	Ebf1	0.330356	0.310685	0.0198899	82.1652	98.343	100.646	126.035
ENSMUSG00000024955	Esrra	0.6448	0.310992	0.0199538	8.89839	10.0503	15.2244	14.5471
ENSMUSG00000069520	Tmem19	-0.65189	0.310992	0.019985	16.2369	24.172	10.4684	15.1071
ENSMUSG00000002257	Def6	0.350706	0.310992	0.0200217	58.2332	48.6113	70.6506	65.5996
ENSMUSG00000020156	Mum1	0.423325	0.310992	0.0200371	41.4652	40.6892	45.6447	64.2203
ENSMUSG00000026655	Fam107b	0.252142	0.310992	0.0200555	117.878	128.201	144.566	148.464
ENSMUSG00000073771	Btbd19	0.728979	0.311276	0.020103	8.76509	6.8955	15.5118	10.6984
ENSMUSG00000034165	Ccnd3	0.279728	0.311437	0.0202076	104.435	96.0059	114.561	128.558
ENSMUSG00000089911	Mfsd14a	-0.396035	0.311437	0.0202106	43.9017	47.6868	34.8458	34.7496
ENSMUSG00000079575	Rbpsuh-rs3	-0.574193	0.311437	0.0202288	17.4566	23.3589	13.9167	13.5331
ENSMUSG00000020315	Sptbn1	-0.206158	0.311437	0.0202304	385.263	364.389	321.015	328.616
ENSMUSG00000097108	Gm26581	0.843462	0.312002	0.0203283	5.24212	4.4272	10.4225	7.07444
ENSMUSG00000020572	Nampt	-0.344937	0.312002	0.0203913	61.7573	72.5259	50.6832	54.756
ENSMUSG00000028024	Enpep	0.652446	0.312002	0.0204184	8.46127	7.07834	11.8687	12.4383
ENSMUSG00000097121	D130020L05Rik	-0.841782	0.312002	0.0204191	7.3433	7.40296	3.80929	4.36689
ENSMUSG00000064354	mt-Co2	0.643281	0.312002	0.0204223	292.532	156.787	456.433	246.651
ENSMUSG00000058922	Gm10052	-0.485159	0.312002	0.0204489	117.989	69.4753	60.5602	72.8332
ENSMUSG00000041961	Znrf3	0.559006	0.312002	0.0204721	12.4688	15.6213	18.6479	22.7277
ENSMUSG00000068663	Clec16a	0.345503	0.312518	0.0205518	41.5441	42.9253	53.6551	53.6586
ENSMUSG00000028578	Caap1	-0.45565	0.312518	0.0206249	31.753	28.0278	22.3712	21.2487
ENSMUSG00000092558	Med20	0.483297	0.312518	0.0206313	23.3795	20.4612	35.0482	26.6822
ENSMUSG00000020114	Cand1	-0.293961	0.312518	0.0206639	168.265	135.286	115.421	131.605
ENSMUSG00000020818	Mfsd11	0.659723	0.312518	0.0206665	12.264	12.8827	24.7019	15.4209
ENSMUSG00000036432	Siah2	-0.445998	0.312518	0.0206886	30.3811	27.366	20.8191	21.5169
ENSMUSG00000036707	Cab39	0.26214	0.312518	0.0207114	121.143	115.541	151.001	133.426
ENSMUSG00000022544	Eef2kmt	0.625487	0.313672	0.0208172	9.08124	9.48999	13.7922	14.7992
ENSMUSG00000022322	Shcbp1	-0.376419	0.314635	0.0209107	57.8424	54.2452	42.0261	44.2147
ENSMUSG00000091337	Eid1	-0.293569	0.314766	0.020949	102.246	92.4131	75.8796	82.6651
ENSMUSG00000069268	Hist1h2bf	0.30027	0.314998	0.020994	69.5292	67.9762	85.3814	83.9794
ENSMUSG00000051675	Trim32	-0.620502	0.315776	0.0210755	22.5919	15.4533	10.8597	13.6752
ENSMUSG00000070953	Rabepk	-0.598031	0.317368	0.0212115	21.7892	20.6071	11.9974	15.9717
ENSMUSG00000025225	Nfkb2	-0.201946	0.317605	0.0212593	399.511	394.928	335.002	355.319
ENSMUSG00000041995	Zbed3	-0.425835	0.317605	0.021287	32.5057	35.0262	25.955	24.3791
ENSMUSG00000018340	Anxa6	0.415576	0.317634	0.0213346	35.9338	29.6993	44.0365	43.4746
ENSMUSG00000110386	Gm42031	0.34554	0.317634	0.0213485	250.601	328.311	311.338	421.954
ENSMUSG00000020272	Stk10	0.226192	0.317731	0.0214007	169.592	174.502	201.794	200.762
ENSMUSG00000097439	Gm16754	-0.681169	0.317731	0.0214219	9.68139	11.8363	6.53217	6.85905
ENSMUSG00000105504	Gbp5	0.634518	0.317731	0.0214445	11.5047	9.72105	18.3266	14.7749
ENSMUSG00000098371	Gm28037	1.9336	0.318565	0.0215307	0	3.32097	3.85943	9.13921
ENSMUSG00000019256	Ahr	-0.562954	0.319339	0.021613	26.2723	28.098	22.724	14.7662
ENSMUSG00000028901	Gmeb1	0.391573	0.319448	0.0216771	38.6783	36.7248	52.0635	47.1038
ENSMUSG00000112557	AC153950.1	0.473902	0.319448	0.0216803	37.0393	24.828	42.595	42.9747
ENSMUSG00000078517	Emc1	-0.345452	0.320944	0.0218266	67.5638	77.2393	52.4271	61.3417
ENSMUSG00000027109	Sp3	0.335108	0.320944	0.0218676	86.8634	100.195	101.535	133.667
ENSMUSG00000019433	Gipc1	0.656131	0.320944	0.0218833	18.6888	12.7996	31.1993	18.7666
ENSMUSG00000049577	Zfpm1	0.285083	0.320944	0.0219155	95.94	83.7901	111.381	107.389
ENSMUSG00000024668	Sdhaf2	-0.3394	0.320944	0.0219325	66.3467	59.6419	50.5536	49.0456
ENSMUSG00000032578	Cish	0.313742	0.322293	0.0221094	90.3968	112.977	133.305	119.357
ENSMUSG00000022812	Gsk3b	0.319326	0.322293	0.0221095	61.9249	55.3674	77.4433	69.1861
ENSMUSG00000029686	Cul1	-0.295642	0.322293	0.0221247	94.2596	87.79	74.6745	73.656
ENSMUSG00000026842	Abl1	-0.32249	0.322293	0.0221742	71.0484	84.1054	62.3969	61.5775
ENSMUSG00000031701	Dnaja2	-0.256346	0.322293	0.0221849	227.245	189.36	174.117	174.415
ENSMUSG00000028944	Prkag2	-0.513266	0.322293	0.0222122	21.6129	27.4612	18.318	16.0061
ENSMUSG00000068115	Ninl	-0.966508	0.322293	0.0222592	5.84473	5.43698	3.26685	2.58626
ENSMUSG00000040524	Zfp609	-0.440455	0.322293	0.0222682	64.2682	43.6685	38.4785	39.5046
ENSMUSG00000046756	Mrps7	-0.358227	0.322293	0.022297	75.2542	61.7795	50.2367	56.3367
ENSMUSG00000090272	Mndal	0.291914	0.322513	0.0223425	74.7435	74.5464	94.7758	88.2391
ENSMUSG00000025558	Dock9	-0.319974	0.322974	0.0224263	77.3865	75.3449	64.4937	58.0937
ENSMUSG00000035248	Zcchc6	0.321395	0.322974	0.022435	66.9026	59.6055	75.1062	82.7025
ENSMUSG00000018882	Mrpl45	0.458734	0.322979	0.0224658	25.2692	33.5545	35.86	44.7247
ENSMUSG00000026176	Ctdsp1	0.41551	0.323408	0.0225616	29.2113	35.4652	43.1764	42.9951
ENSMUSG00000069255	Dusp22	0.630923	0.323408	0.0225788	9.93161	10.6173	13.8704	17.8823
ENSMUSG00000000275	Trim25	0.282384	0.323408	0.0225971	79.1789	78.3018	97.542	94.1131
ENSMUSG00000073155	1810058I24Rik	-0.616201	0.323408	0.0226437	14.0412	12.5949	9.15218	8.27686
ENSMUSG00000039286	Fndc3b	0.739844	0.323408	0.0226592	7.62097	9.65392	10.0184	18.687
ENSMUSG00000032038	St3gal4	1.04322	0.323408	0.0226777	3.78461	2.87818	9.30155	4.88759
ENSMUSG00000060090	Rp2	-0.295271	0.325098	0.0228267	85.994	86.0065	71.2033	69.0365
ENSMUSG00000028332	Hemgn	-0.722626	0.32594	0.0229282	11.0605	9.0371	5.40612	6.6688
ENSMUSG00000057193	Slc44a2	0.330367	0.32594	0.0229471	52.535	50.5539	63.2163	66.3153
ENSMUSG00000027284	Cdan1	0.510878	0.327062	0.0230567	26.8331	41.6614	53.6338	42.8514
ENSMUSG00000038023	Atp6v0a2	0.321796	0.327171	0.023103	51.5758	53.0339	65.9875	64.7981
ENSMUSG00000098428	Gm2260	-0.958477	0.327171	0.0231258	5.41487	6.95371	3.43684	2.95285
ENSMUSG00000098934	Gm18853	-0.56106	0.328133	0.0232554	17.201	20.7122	13.7876	12.0126
ENSMUSG00000092595	Gm20427	1.08095	0.328133	0.0232554	6.30817	2.03266	10.2878	7.15741
ENSMUSG00000022639	Dubr	-0.665059	0.328343	0.0233011	23.8645	13.9215	12.3914	11.4231
ENSMUSG00000020743	Mif4gd	0.322212	0.328608	0.0233508	57.3221	54.3064	71.8199	67.9167
ENSMUSG00000031749	St3gal2	0.457341	0.329005	0.0234099	36.8263	33.4099	39.9755	56.4285
ENSMUSG00000042524	Sun2	0.250006	0.330554	0.0235512	100.481	100.813	122.148	117.425
ENSMUSG00000061607	Mdc1	0.362466	0.330635	0.023588	79.6295	57.8284	92.8101	82.532
ENSMUSG00000024943	Smc5	0.246828	0.331767	0.0236999	104.194	103.206	123.073	123.026
ENSMUSG00000026889	Rbm18	-0.535584	0.332763	0.0238022	25.6765	20.0935	14.7176	16.8098
ENSMUSG00000073902	Gm1966	-0.337075	0.332832	0.0238432	69.8009	80.4632	54.4622	64.2122
ENSMUSG00000112449	Srp54a	0.429049	0.332832	0.0238696	23.9111	25.6554	35.2971	31.5997
ENSMUSG00000050914	Ankrd37	-0.926637	0.33299	0.0239123	13.9339	6.58006	6.60212	4.29517
ENSMUSG00000039783	Kmo	-0.261986	0.336092	0.0241666	109.056	116.012	95.2925	92.5277
ENSMUSG00000029581	Fscn1	0.364374	0.339269	0.0244269	82.2294	72.379	117.608	85.1316
ENSMUSG00000026095	Asnsd1	-0.326563	0.339772	0.024495	82.8311	69.5084	59.2894	61.9969
ENSMUSG00000051232	Tmem199	0.610897	0.341888	0.0246796	9.96331	8.80133	15.5133	13.2564
ENSMUSG00000030768	Disp1	-0.561146	0.342671	0.0248176	16.5758	18.5762	11.9822	11.8077
ENSMUSG00000025421	Hdhd2	-0.466835	0.342671	0.0248235	23.3028	22.7299	17.9501	15.5422
ENSMUSG00000062939	Stat4	-0.337483	0.342671	0.0248854	62.1286	56.5479	45.9058	47.9306
ENSMUSG00000026980	Ly75	-0.182118	0.342671	0.0248958	610.645	592.235	520.294	539.655
ENSMUSG00000034858	Fam214a	0.465213	0.342671	0.0249192	24.6458	23.1933	38.2445	28.1926
ENSMUSG00000065353	Snora73b	-0.599975	0.342671	0.0249292	14.8544	17.1669	11.7034	9.52779
ENSMUSG00000051335	Gfod1	1.02017	0.343819	0.0250699	5.04779	3.16641	4.96862	11.7547
ENSMUSG00000113847	CT009754.7	0.52853	0.343819	0.0250772	20.6769	20.4609	22.746	35.7531
ENSMUSG00000067038	Rps12-ps3	-0.275886	0.345522	0.0252531	124.95	109.791	102.38	91.7587
ENSMUSG00000039191	Rbpj	-0.302467	0.345522	0.0252984	95.3709	83.7845	76.3381	69.1928
ENSMUSG00000015340	Cybb	-0.419843	0.345522	0.0252987	48.8362	38.1797	28.9049	35.9341
ENSMUSG00000024352	Spata24	-0.643896	0.346697	0.0254422	11.8296	12.0027	6.98356	8.18188
ENSMUSG00000000409	Lck	-0.557746	0.346697	0.0254498	30.068	19.4077	15.9819	17.439
ENSMUSG00000060671	Atp8b2	0.279581	0.348613	0.0256232	181.085	152.181	182.717	221.013
ENSMUSG00000001248	Gramd1a	-0.296506	0.34961	0.0257293	98.4199	96.6128	73.1059	85.3458
ENSMUSG00000042046	Dstyk	0.701492	0.35066	0.0258395	5.7742	7.28912	8.23501	13.1009
ENSMUSG00000031935	Med17	0.366165	0.351442	0.0259301	39.944	40.3573	52.9429	50.6492
ENSMUSG00000022838	Eaf2	-0.556319	0.351883	0.0259956	18.709	19.3386	10.9514	14.7479
ENSMUSG00000084708	Gm22988	-0.486845	0.352626	0.0260836	29.8224	22.4082	19.034	18.234
ENSMUSG00000015087	Rabl6	-0.344674	0.353353	0.0261706	108.965	95.0449	67.9007	91.8611
ENSMUSG00000094483	Purb	-0.207174	0.353671	0.0262274	292.479	275.981	246.193	246.174
ENSMUSG00000066037	Hnrnpr	-0.256709	0.355724	0.0264201	204.866	167.663	152.763	158.636
ENSMUSG00000031278	Acsl4	-0.324521	0.355724	0.0264708	68.6626	61.8545	51.0192	53.083
ENSMUSG00000069135	Fgfr1op	0.344069	0.355724	0.0264798	43.4354	44.18	53.7637	57.3858
ENSMUSG00000029366	Dck	0.403645	0.356212	0.0265495	30.722	29.065	36.2721	42.5943
ENSMUSG00000020390	Ube2b	-0.380666	0.356744	0.0266227	43.1404	45.84	33.117	35.1354
ENSMUSG00000038412	Higd1a	-0.564792	0.358376	0.0268029	23.1882	23.6066	12.1937	19.1695
ENSMUSG00000028684	Urod	-0.719411	0.358376	0.0268118	36.6528	15.8337	15.1054	14.0465
ENSMUSG00000029192	Tbc1d14	0.359383	0.358408	0.0268478	47.2512	45.1117	64.7049	54.1452
ENSMUSG00000040350	Trim7	0.630445	0.360388	0.02703	10.6694	9.3621	17.218	13.8878
ENSMUSG00000033009	Ogfod1	-0.558984	0.361322	0.0271672	29.0748	19.1987	15.0591	17.382
ENSMUSG00000005980	Dnase1	-0.802322	0.361322	0.0271678	10.2657	7.33505	4.15372	5.81211
ENSMUSG00000022800	Fyttd1	-0.369296	0.361568	0.0272255	49.596	57.1378	41.9113	40.784
ENSMUSG00000023088	Abcc1	-0.279718	0.361568	0.0272542	114.586	128.166	91.0737	108.577
ENSMUSG00000062110	Scfd2	0.508424	0.361742	0.0273012	11.0327	15.2305	19.2559	17.9721
ENSMUSG00000024766	Lipo3	-0.8593	0.363099	0.0274378	6.13305	11.0889	4.04181	5.16579
ENSMUSG00000000881	Dlg3	-0.519791	0.363589	0.027509	31.0019	21.8281	18.8594	17.7292
ENSMUSG00000079038	D130040H23Rik	0.391602	0.364192	0.0275888	35.783	31.9382	46.7806	42.1685
ENSMUSG00000063543	Gm5616	-0.656741	0.364331	0.0276335	13.5254	20.065	8.62312	12.5214
ENSMUSG00000035382	Pcsk7	-0.453785	0.364499	0.0276804	38.8335	36.7247	32.003	23.6544
ENSMUSG00000052144	Ppp4r2	-0.236585	0.364985	0.0277516	162.937	182.412	142.701	150.088
ENSMUSG00000005698	Ctcf	0.267265	0.365213	0.0278202	130.537	164.745	176.489	177.753
ENSMUSG00000061615	Hist1h2ab	0.207487	0.365213	0.0278375	275.092	260.365	321.026	297.584
ENSMUSG00000040990	Sh3kbp1	-0.298232	0.365767	0.0279141	73.7003	75.2973	61.8231	59.4534
ENSMUSG00000020538	Srebf1	-0.349751	0.366157	0.0279782	86.4872	87.3814	57.8582	78.294
ENSMUSG00000023367	Tmem176a	-0.288863	0.370053	0.0283106	186.36	142.083	134.529	132.481
ENSMUSG00000034333	Zbed4	0.287529	0.370175	0.0283547	68.2359	66.4344	84.7978	79.7257
ENSMUSG00000041438	Utp4	-0.422128	0.371397	0.0284831	57.7838	42.3344	39.6728	34.9548
ENSMUSG00000066440	Zfyve26	0.275953	0.372147	0.0285756	77.7603	86.536	102.866	96.3071
ENSMUSG00000027184	Caprin1	-0.180792	0.374188	0.0287675	628.631	583.583	534.682	534.637
ENSMUSG00000027304	Rtf1	0.245716	0.375313	0.0289115	104.115	102.325	125.759	119.241
ENSMUSG00000020792	Exoc7	0.389952	0.375313	0.0289631	28.491	27.287	36.8303	36.3138
ENSMUSG00000071477	Zfp777	-0.426608	0.375313	0.0290406	27.6964	32.2052	22.8559	21.711
ENSMUSG00000051495	Irf2bp2	0.218876	0.375313	0.0290421	165.693	171.508	201.672	191.047
ENSMUSG00000074141	Il4i1	-0.17149	0.375313	0.0290464	780.544	805.564	681.735	726.205
ENSMUSG00000006191	Cdkal1	0.401593	0.375313	0.0290654	27.8429	32.7702	42.5462	37.646
ENSMUSG00000004931	Apba3	-0.654624	0.378398	0.0293833	14.6136	15.6578	7.12458	12.057
ENSMUSG00000005609	Ctr9	-0.326147	0.378398	0.0294251	73.8524	64.5461	52.1814	57.9762
ENSMUSG00000048371	Pdp2	-0.404141	0.378398	0.0294434	41.1253	36.1737	27.4294	30.8103
ENSMUSG00000041609	Bicdl1	-0.62877	0.378398	0.0294463	11.1177	10.9443	6.71802	7.46401
ENSMUSG00000007892	Rplp1	-0.17269	0.380105	0.0296148	776.335	732.629	657.246	681.188
ENSMUSG00000031827	Cotl1	-0.197456	0.382236	0.0298681	373.956	348.886	320.899	309.607
ENSMUSG00000029050	Ski	0.307743	0.382236	0.0298682	62.2248	54.9171	73.7281	71.2832
ENSMUSG00000001525	Tubb5	-0.16619	0.382236	0.0298885	1207.66	1138.13	1060.21	1030.51
ENSMUSG00000067292	Gm10203	-1.11494	0.38297	0.0300192	3.03459	3.39721	1.89883	1.12388
ENSMUSG00000028300	3110043O21Rik	0.67046	0.38297	0.0300525	7.71488	8.78823	15.3655	11.1513
ENSMUSG00000060044	Tmem26	-0.462889	0.38297	0.0300538	28.2151	32.692	18.674	25.3129
ENSMUSG00000020893	Per1	-0.390355	0.38339	0.0301227	35.878	42.1378	28.5872	30.7905
ENSMUSG00000042626	Shc1	0.386761	0.383993	0.0302179	43.2169	45.5088	67.0929	49.7036
ENSMUSG00000074781	Ube2n	0.32017	0.383993	0.0302422	57.2852	61.4886	81.5795	67.2334
ENSMUSG00000023175	Bsg	-0.254002	0.384756	0.0303727	162.352	136.266	123.861	126.438
ENSMUSG00000024695	Zfp91	0.207292	0.384756	0.0303745	205.423	208.357	235.747	241.857
ENSMUSG00000027365	Trpm7	0.25731	0.385644	0.0305071	83.3278	86.0149	101.821	100.63
ENSMUSG00000018800	Abca5	-0.720923	0.385644	0.0305171	9.73574	8.77173	7.02264	4.46799
ENSMUSG00000045466	Zfp956	-0.658119	0.386856	0.0306493	12.5727	9.47831	6.32462	7.43407
ENSMUSG00000029810	Tmem176b	-0.182338	0.386918	0.0306905	514.545	490.303	439.656	445.791
ENSMUSG00000033352	Map2k4	0.363154	0.388057	0.0308265	41.6997	36.3458	48.5148	51.67
ENSMUSG00000086130	Gm16211	0.513056	0.388057	0.0308537	16.654	13.8056	19.3804	23.8958
ENSMUSG00000023883	Phf10	-0.289717	0.389084	0.0309719	89.9214	79.7537	69.0755	69.6823
ENSMUSG00000112697	AC172027.4	-0.9274	0.390316	0.0311066	20.183	24.0751	19.4367	5.3047
ENSMUSG00000008206	Cers4	0.452918	0.390535	0.0311715	20.3267	17.5429	26.3199	25.4925
ENSMUSG00000028381	Ugcg	-0.251178	0.390535	0.0312441	122.192	140.817	113.053	107.962
ENSMUSG00000022092	Ppp3cc	0.277472	0.390535	0.0312498	91.0521	78.0252	98.4736	106.176
ENSMUSG00000071076	Jund	-0.218573	0.390535	0.0312801	167.783	171.569	145.592	146.049
ENSMUSG00000110974	Jund	-0.218573	0.390535	0.0313073	167.783	171.569	145.592	146.049
ENSMUSG00000024077	Strn	0.294787	0.390879	0.0314127	71.1521	69.3017	79.0988	92.9573
ENSMUSG00000021051	Ppp2r5e	0.326678	0.390879	0.0314537	44.4804	51.0609	60.781	59.1476
ENSMUSG00000059839	Zfp874b	-0.765288	0.390879	0.0314743	7.73205	8.27796	5.21415	4.26049
ENSMUSG00000042594	Sh2b3	0.273535	0.390879	0.0314817	74.847	74.718	87.9077	92.7419
ENSMUSG00000022791	Tnk2	-0.404159	0.392064	0.0316139	55.729	65.8661	52.9605	39.438
ENSMUSG00000090164	BC035044	-0.301077	0.392211	0.0316626	87.8664	109.61	79.8166	80.2499
ENSMUSG00000030346	Rad51ap1	-0.402613	0.392249	0.0317025	31.3371	32.4608	22.9168	25.213
ENSMUSG00000040189	Ccdc114	0.707028	0.393005	0.0318005	4.53827	7.1957	9.63697	9.50005
ENSMUSG00000005378	Wbscr22	-0.43991	0.393039	0.0318401	31.705	38.2304	29.219	22.6031
ENSMUSG00000062762	Ei24	0.388708	0.393115	0.0318832	35.4562	43.8561	56.5222	47.5609
ENSMUSG00000024456	Diaph1	0.213091	0.394861	0.0320618	164.953	161.31	192.46	185.867
ENSMUSG00000003644	Rps6ka1	-0.374737	0.395365	0.0321426	72.8745	107.391	72.8169	64.986
ENSMUSG00000020532	Acaca	-0.22371	0.395365	0.032177	172.058	181.206	156.785	146.11
ENSMUSG00000074947	Olfr1312	0.979445	0.396781	0.0323606	2.19883	3.35896	5.80051	5.15114
ENSMUSG00000020038	Cry1	0.480181	0.396781	0.0323852	19.8707	17.7097	29.873	23.0273
ENSMUSG00000111860	AC149294.2	0.692143	0.396781	0.0324075	10.3593	7.00789	10.7306	17.1217
ENSMUSG00000042406	Atf4	-0.217157	0.396781	0.0324412	173.876	169.491	148.149	147.24
ENSMUSG00000042197	Zfp451	-0.301559	0.398926	0.0327	87.5578	91.7133	81.0522	65.0922
ENSMUSG00000021779	Thrb	-0.760764	0.398926	0.0327342	7.37444	8.55791	4.76819	4.63191
ENSMUSG00000049517	Rps23	-0.196798	0.398926	0.0327541	419.517	376.5	342.823	351.477
ENSMUSG00000039852	Rere	0.223829	0.398926	0.0327883	216.95	213.289	232.635	269.382
ENSMUSG00000017119	Nbr1	0.344999	0.398926	0.0328038	40.5996	42.2335	51.1328	54.0209
ENSMUSG00000038417	Fig4	0.37637	0.399288	0.0329376	35.9224	34.0745	48.7989	42.2622
ENSMUSG00000074102	Rbm15b	0.306534	0.399288	0.0329448	86.7979	84.6757	91.8504	120.071
ENSMUSG00000037071	Scd1	-0.253268	0.399288	0.032946	183.162	161.952	131.856	157.091
ENSMUSG00000058298	Mcm9	0.412703	0.39975	0.0330217	20.7126	21.9735	27.1613	29.6114
ENSMUSG00000001741	Il16	0.232412	0.400088	0.0330872	115.69	107.664	132.077	130.318
ENSMUSG00000049940	Pgrmc2	0.440498	0.400108	0.0331264	19.2773	24.0291	27.9155	30.8173
ENSMUSG00000048965	Mrgpre	0.656771	0.400372	0.0331858	6.59436	5.93475	9.32952	10.3744
ENSMUSG00000020661	Dnmt3a	-0.195219	0.40038	0.0332241	313.881	338.339	288.159	281.649
ENSMUSG00000021262	Evl	-0.288166	0.400794	0.0333006	79.0923	80.8469	69.6074	61.6972
ENSMUSG00000013236	Ptprs	-0.403243	0.400794	0.0333336	41.3882	35.8134	27.1683	30.9721
ENSMUSG00000034620	Tmem5	-0.656045	0.400855	0.0333764	14.9829	13.0945	6.83047	10.8409
ENSMUSG00000066441	Rdh11	-0.370975	0.401131	0.033437	50.6108	49.2717	34.423	42.5739
ENSMUSG00000002885	Adgre5	0.348147	0.401937	0.0335419	37.703	34.275	44.1153	47.3821
ENSMUSG00000067736	Gm10222	-0.495393	0.4027	0.0337257	100.647	107.595	47.4629	97.4157
ENSMUSG00000069662	Marcks	-0.188518	0.4027	0.0337683	371.2	365.726	315.109	331.255
ENSMUSG00000022967	Ifnar1	0.343593	0.4027	0.0337757	47.2091	46.8184	66.2281	53.7914
ENSMUSG00000037606	Osbpl5	-0.617203	0.4027	0.0337918	11.2717	14.9839	7.71829	9.34918
ENSMUSG00000055240	Zfp101	-0.402792	0.4027	0.0338003	36.5472	34.2445	26.0791	27.3831
ENSMUSG00000035967	Ints6l	0.436033	0.4027	0.0338324	17.9666	17.4622	22.7831	25.0731
ENSMUSG00000040451	Sgms1	-0.439416	0.40407	0.0339854	27.01	26.1385	19.2161	19.9377
ENSMUSG00000064351	mt-Co1	-0.155969	0.404079	0.0340241	3390.95	3265.54	3004.32	2970.11
ENSMUSG00000034931	Dhx8	0.272792	0.404692	0.0341137	65.8941	66.1328	79.2442	80.2352
ENSMUSG00000030741	Spns1	-0.606102	0.40504	0.0341811	13.6326	14.2778	10.8471	7.8368
ENSMUSG00000020780	Srp68	0.275936	0.405687	0.0342737	86.309	75.294	103.354	92.5968
ENSMUSG00000006010	BC003331	-0.442463	0.407518	0.0344667	25.6038	23.8303	18.5246	17.8885
ENSMUSG00000075376	Rc3h2	0.292266	0.408873	0.0346578	65.2987	67.9658	89.9109	74.0048
ENSMUSG00000039354	Smarcal1	0.366664	0.408873	0.0346948	36.7001	34.4917	48.153	43.8355
ENSMUSG00000074825	Itpripl1	0.469678	0.408873	0.0347503	15.0976	17.1459	21.6471	22.964
ENSMUSG00000025404	R3hdm2	0.364902	0.408873	0.0347958	84.6838	57.1532	92.0935	87.5069
ENSMUSG00000038733	Wdr26	0.167317	0.408873	0.0348109	778.205	831.619	875.328	932.046
ENSMUSG00000006517	Mvd	-0.395299	0.408873	0.0348116	34.0945	32.0298	26.0048	24.3345
ENSMUSG00000020752	Recql5	0.484129	0.409336	0.0348894	25.3726	20.4321	38.1938	26.3381
ENSMUSG00000071708	Sms	-0.332747	0.409998	0.0349843	83.9318	65.9289	63.588	55.5523
ENSMUSG00000028980	H6pd	0.534215	0.41123	0.0351419	15.3619	17.6134	28.7944	19.6762
ENSMUSG00000029916	Agk	0.478735	0.41123	0.0351667	14.5008	15.2492	20.113	21.3255
ENSMUSG00000091474	2610021A01Rik	-0.523738	0.411256	0.0352075	26.3122	19.1541	14.3537	17.0038
ENSMUSG00000068566	Myadm	-0.681472	0.412453	0.0353618	8.52895	11.7478	7.38442	5.30708
ENSMUSG00000027523	Gnas	-0.179163	0.412453	0.0354432	484.535	459.419	420.721	413.069
ENSMUSG00000022159	Rab2b	0.710325	0.412453	0.0354436	6.66459	6.31328	12.918	8.61241
ENSMUSG00000112349	AC153532.2	0.605198	0.412453	0.0354649	8.72587	15.2827	18.8607	17.786
ENSMUSG00000031441	Atp11a	-0.195346	0.41288	0.035557	278.616	289.933	250.664	246.021
ENSMUSG00000030759	Far1	-0.222179	0.41288	0.0355791	152.407	154.292	136.928	126.292
ENSMUSG00000020590	Snx13	0.491095	0.412988	0.0356272	31.6509	21.7524	31.0636	43.8371
ENSMUSG00000036639	Nudt1	0.638092	0.413364	0.0356984	8.33557	13.7683	14.2564	19.7253
ENSMUSG00000073434	Wdr90	-0.504211	0.413896	0.0357832	28.9685	22.0848	14.8176	21.0437
ENSMUSG00000048668	Rhno1	0.373145	0.414755	0.0358964	38.4569	38.3309	44.7903	54.5189
ENSMUSG00000032412	Atp1b3	0.303501	0.415988	0.0360738	64.0213	72.7585	76.0894	92.2159
ENSMUSG00000026213	Stk11ip	0.380579	0.415988	0.0360812	28.3378	28.133	37.8552	35.7584
ENSMUSG00000112662	AC164573.1	0.669037	0.417316	0.0362356	7.57507	6.1994	13	9.06212
ENSMUSG00000014418	Hps5	-0.364756	0.418754	0.0363997	54.1489	49.9422	37.9556	42.7703
ENSMUSG00000062175	Tgif2	-0.582386	0.419422	0.0365058	12.0569	9.82503	7.84689	6.73965
ENSMUSG00000022500	Litaf	-0.349828	0.419422	0.0365417	53.5624	65.6666	48.272	45.3168
ENSMUSG00000020744	Slc25a19	0.220051	0.419422	0.0365759	151.506	163.679	189.468	177.902
ENSMUSG00000064360	mt-Nd3	-0.288108	0.419732	0.0366567	77.9268	74.044	59.5937	64.671
ENSMUSG00000072889	Nfxl1	0.453882	0.419732	0.0367135	22.4714	23.0214	36.8032	26.0928
ENSMUSG00000087538	Gm16341	0.737945	0.419732	0.0367211	5.35296	4.39882	7.83617	8.40852
ENSMUSG00000045519	Zfp560	-0.770119	0.420147	0.0367968	7.32583	8.84715	4.16884	5.24792
ENSMUSG00000038214	Bend3	-0.403256	0.421967	0.0369959	26.5171	29.0347	19.9938	21.9352
ENSMUSG00000056043	Rgs9bp	-0.833611	0.42306	0.0371518	6.637	6.52625	4.05066	3.36854
ENSMUSG00000044600	Smim7	-0.541605	0.42306	0.0371711	14.0591	14.3163	10.3125	9.28342
ENSMUSG00000052837	Junb	-0.254586	0.42466	0.0373516	95.7439	99.1153	84.0323	79.4692
ENSMUSG00000085795	Zfp703	0.656579	0.42595	0.037505	6.89132	9.21799	15.7805	10.0496
ENSMUSG00000044465	Fam160a2	0.631321	0.427075	0.0376442	6.17049	7.10448	12.0718	8.75532
ENSMUSG00000035476	Tab3	0.718739	0.427437	0.0377162	9.68105	14.0048	13.0451	27.3427
ENSMUSG00000050812	AI314180	-0.228521	0.427929	0.0379452	226.004	250.407	219.611	187.778
ENSMUSG00000004947	Dtx2	0.44168	0.427929	0.0380898	21.1501	22.1374	34.089	25.2708
ENSMUSG00000038059	Smim3	-0.638472	0.427929	0.0381029	17.7783	10.856	9.81982	8.59555
ENSMUSG00000038393	Txnip	-0.33804	0.427929	0.038104	59.2358	77.5211	53.7342	54.2583
ENSMUSG00000029434	Vps33a	0.335395	0.427929	0.0381186	59.8541	52.4968	80.2486	62.0418
ENSMUSG00000112101	AC159326.1	0.385526	0.427929	0.0381481	25.3159	24.6109	32.4718	32.7397
ENSMUSG00000026374	Tsn	-0.286625	0.427929	0.038276	78.4315	75.2327	66.0295	60.1609
ENSMUSG00000040413	Timd2	-0.246241	0.427929	0.0382986	100.922	101.896	85.4174	85.5716
ENSMUSG00000035311	Gnptab	0.313311	0.427929	0.0383342	71.7117	92.9106	111.55	93.3511
ENSMUSG00000039470	Zdhhc2	-0.83353	0.427929	0.0383422	15.8285	7.43645	5.70082	7.06638
ENSMUSG00000033386	Frrs1	0.567933	0.427929	0.0383543	12.6316	9.18312	17.1993	15.0319
ENSMUSG00000074280	Gm6166	-0.494668	0.427929	0.0384232	33.4297	22.2209	17.5031	21.7966
ENSMUSG00000035152	Ap2b1	0.272061	0.427929	0.038433	97.9993	97.2208	132.639	104.317
ENSMUSG00000028466	Creb3	0.480334	0.427929	0.0384936	13.9659	16.2852	22.1782	20.2082
ENSMUSG00000097971	Gm26917	-0.150724	0.427929	0.0385179	55061.8	53750.8	48387.7	49630.3
ENSMUSG00000097048	1600020E01Rik	0.595452	0.427929	0.0385334	7.18591	10.5783	13.0628	13.712
ENSMUSG00000031015	Swap70	-0.168127	0.427929	0.0385349	749.241	767.152	643.359	705.642
ENSMUSG00000092974	Gm25072	0.468862	0.427929	0.0385386	17.6334	16.3593	20.3484	26.486
ENSMUSG00000064356	mt-Atp8	-0.23441	0.427929	0.0385551	140.789	125.97	116.978	109.954
ENSMUSG00000074210	E130208F15Rik	0.696508	0.427929	0.038563	4.62706	6.36865	9.43465	8.48043
ENSMUSG00000031107	Rbmx2	-0.440053	0.428266	0.0386379	24.7011	21.5879	16.3991	17.607
ENSMUSG00000031529	Tnks	0.300925	0.428266	0.0386738	54.8446	60.4355	76.8345	65.673
ENSMUSG00000036833	Pnpla7	0.405294	0.429887	0.0388605	35.9758	30.6805	50.1677	38.3951
ENSMUSG00000000339	Rtca	-0.410724	0.431003	0.0390113	28.6205	28.0421	22.5486	20.2058
ENSMUSG00000028093	Acp6	-0.696819	0.431003	0.0390423	10.409	11.2196	4.83664	8.3898
ENSMUSG00000097507	Gm26538	0.879479	0.431437	0.0391221	4.90198	3.57716	10.4365	5.33472
ENSMUSG00000031641	Cbr4	-0.594282	0.432446	0.0392542	22.5183	14.4492	12.8123	11.479
ENSMUSG00000040093	Bmf	0.600204	0.433577	0.0393976	6.56874	8.14949	10.8946	11.4885
ENSMUSG00000020790	Ankfy1	0.25082	0.433783	0.039457	83.6723	80.5509	93.4757	101.69
ENSMUSG00000109887	Gm28756	0.507191	0.434298	0.0395446	13.408	12.5426	16.6666	20.0769
ENSMUSG00000045973	Slc25a51	-0.393885	0.436845	0.0398176	40.1234	47.0127	37.1036	29.5067
ENSMUSG00000109324	Prmt1	-0.263287	0.438114	0.039981	94.179	106.234	79.2828	87.4505
ENSMUSG00000110148	5830408C22Rik	0.560888	0.438114	0.0400391	7.95483	8.34339	12.0795	11.9835
ENSMUSG00000110864	AC164105.2	0.477258	0.438114	0.0401774	13.6369	16.9673	20.5288	22.0663
ENSMUSG00000085822	Gm15584	0.688854	0.438114	0.0402273	5.30292	6.859	11.6779	8.12083
ENSMUSG00000021192	Golga5	0.333534	0.438114	0.0402424	51.5226	47.171	69.412	55.5904
ENSMUSG00000002486	Tchp	0.401115	0.438114	0.0402906	22.4326	28.046	33.44	33.122
ENSMUSG00000029073	Cptp	-0.849371	0.438114	0.0403095	15.2271	8.02657	8.22698	4.37445
ENSMUSG00000092986	Gm25574	0.578832	0.438114	0.040317	9.63613	16.6218	20.8014	18.5193
ENSMUSG00000049723	Mmp12	-0.708489	0.438114	0.0403171	9.69959	9.05681	6.3152	5.22449
ENSMUSG00000031642	Sh3rf1	-0.398082	0.438114	0.0403883	29.6426	33.6656	24.7832	23.3001
ENSMUSG00000045294	Insig1	-0.28776	0.438114	0.040447	88.1634	80.2485	63.2497	74.3663
ENSMUSG00000042817	Flt3	-0.955517	0.438114	0.0404759	6.2297	4.02051	2.88004	2.41746
ENSMUSG00000035711	Dok3	0.420876	0.438114	0.0404877	17.657	19.465	25.3788	24.394
ENSMUSG00000110866	AC141438.1	0.718547	0.438114	0.040509	5.2274	4.86138	7.1371	9.37224
ENSMUSG00000059834	Sclt1	-0.454287	0.438408	0.0405773	26.6808	34.5059	19.0423	25.3646
ENSMUSG00000020628	Trappc12	0.33561	0.438939	0.0406677	40.203	41.8649	49.3838	54.0303
ENSMUSG00000000168	Dlat	-0.379712	0.439298	0.0407422	36.9872	35.4115	29.4582	26.3914
ENSMUSG00000045382	Cxcr4	0.27505	0.440244	0.0408713	73.2412	65.4272	82.6537	85.0583
ENSMUSG00000044533	Rps2	-0.170822	0.440976	0.0410089	744.772	673.915	622.055	637.952
ENSMUSG00000034636	Zyg11b	0.298326	0.440976	0.0410531	60.9483	50.7423	67.6198	69.442
ENSMUSG00000102097	A930006L05Rik	0.692299	0.440976	0.0410633	4.60755	8.67627	10.6693	10.8704
ENSMUSG00000064373	Selenop	-0.556307	0.441111	0.0411663	13.2672	12.0729	9.15485	8.18108
ENSMUSG00000071281	Zfp65	0.443193	0.441111	0.0411672	16.077	19.6245	22.9068	25.6665
ENSMUSG00000003623	Crot	-0.396023	0.441111	0.0412001	27.4095	30.1786	22.7781	21.0726
ENSMUSG00000062933	Gm10123	-0.195737	0.442618	0.0413825	302.668	281.729	246.033	263.847
ENSMUSG00000111862	AC160052.1	0.456028	0.444533	0.0416033	15.6814	15.0817	20.9178	21.2695
ENSMUSG00000057230	Aak1	0.273262	0.444666	0.0416575	77.2047	68.2222	89.528	86.2863
ENSMUSG00000037138	Aff3	0.189661	0.445183	0.0417696	293.218	266.182	323.793	314.155
ENSMUSG00000030657	Xylt1	0.229044	0.445183	0.0417894	149.429	178.237	184.698	198.911
ENSMUSG00000035203	Epn1	0.247172	0.44539	0.0418526	111.159	107.31	117.438	141.385
ENSMUSG00000017664	Slc35c2	0.432254	0.44539	0.0418925	19.0387	22.3298	31.355	24.7506
ENSMUSG00000041779	Tram2	-0.268683	0.447207	0.0421054	80.3373	90.1577	67.5427	73.7791
ENSMUSG00000032998	Foxj3	0.312443	0.449566	0.0423697	63.0641	49.5171	70.7545	68.901
ENSMUSG00000036533	Cdc42ep3	0.728368	0.45005	0.0424833	5.46052	4.64794	9.88974	6.98925
ENSMUSG00000072772	Grcc10	-0.313909	0.45005	0.0425381	62.5221	56.9408	45.3677	50.5094
ENSMUSG00000043263	Ifi209	-0.558973	0.45005	0.042542	15.3727	17.466	9.45813	12.7764
ENSMUSG00000064363	mt-Nd4	-0.154478	0.450657	0.0426417	837.913	844.771	774.658	737.538
ENSMUSG00000042364	Snx18	-0.372086	0.450903	0.0427073	36.1705	33.9386	26.5747	27.5325
ENSMUSG00000038459	Abhd17c	-0.548291	0.451463	0.0428552	24.3745	15.8582	12.0838	15.2021
ENSMUSG00000056536	Pign	0.329334	0.451463	0.0428694	39.9786	48.8444	55.797	55.556
ENSMUSG00000093886	Gm23158	0.735749	0.451463	0.0428875	7.85711	3.88873	9.17813	10.2732
ENSMUSG00000032514	Ttc21a	-0.387992	0.452272	0.0430068	32.5723	38.7095	28.6567	25.9958
ENSMUSG00000005533	Igf1r	-0.561406	0.454333	0.0432494	14.8512	15.8757	8.56367	12.008
ENSMUSG00000039983	Ccdc32	0.597658	0.454333	0.0433095	7.81018	6.91324	10.4167	11.7978
ENSMUSG00000101906	Mrgprc2-ps	0.586897	0.454333	0.0433307	7.30436	7.17553	10.7616	10.9882
ENSMUSG00000029177	Cenpa	0.274023	0.454751	0.0434581	59.937	63.0614	72.8379	75.8665
ENSMUSG00000033306	Lpp	-0.215027	0.454751	0.0434582	142.728	142.188	120.398	124.92
ENSMUSG00000027522	Stx16	0.356353	0.454751	0.0435137	45.4	36.1342	53.5434	50.4327
ENSMUSG00000037640	Zfp60	0.605271	0.454751	0.0435414	16.1123	14.9389	33.9613	17.7266
ENSMUSG00000026492	Tfb2m	0.482254	0.456745	0.0438661	21.1619	15.5182	30.6723	21.0506
ENSMUSG00000048118	Arid4a	0.228979	0.456745	0.0438943	103.828	110.338	118.787	131.913
ENSMUSG00000040463	Mybbp1a	-0.203186	0.456745	0.0439498	334.847	398.992	318.288	319.098
ENSMUSG00000014074	Rnf168	0.305196	0.456745	0.0439516	65.5835	75.5566	77.2112	96.771
ENSMUSG00000031812	Map1lc3b	-0.365391	0.456745	0.0440421	46.9205	39.8277	31.5544	35.5756
ENSMUSG00000027435	Cd93	0.385852	0.456745	0.0440547	29.1367	23.9728	35.6075	33.8055
ENSMUSG00000028906	Epb41	0.238476	0.456745	0.0440635	121.773	106.378	142.302	127.161
ENSMUSG00000052684	Jun	-0.368173	0.456745	0.0440753	43.0315	45.3955	38.0313	30.755
ENSMUSG00000001855	Nup214	0.23991	0.458021	0.0442414	105.035	119.549	141.587	124.167
ENSMUSG00000030956	Fam53b	0.257756	0.458377	0.044331	82.2888	94.9278	101.198	110.219
ENSMUSG00000029388	Eif2b1	0.394024	0.458377	0.0443631	23.9007	24.2216	27.7735	35.3952
ENSMUSG00000021458	2010111I01Rik	0.562902	0.458377	0.0444049	8.81594	10.871	12.8888	16.3302
ENSMUSG00000029649	Pomp	-0.286553	0.45857	0.0445065	82.2213	71.3355	60.2819	65.4181
ENSMUSG00000042548	Asxl1	0.204163	0.45857	0.0445291	153.001	159.707	187.917	172.721
ENSMUSG00000036499	Eea1	0.252282	0.45857	0.0445849	78.3243	87.7013	102.853	95.236
ENSMUSG00000021975	Ints9	0.366849	0.45857	0.0445971	27.9295	27.1762	34.3565	36.6179
ENSMUSG00000052748	Swt1	0.51121	0.45857	0.0446708	35.1001	22.4317	50.0048	32.1241
ENSMUSG00000040270	Bach2	-0.512231	0.45857	0.0447184	42.1233	82.1817	47.9932	37.1237
ENSMUSG00000097860	Gm26857	0.533041	0.45857	0.0447485	9.35547	10.3864	13.7901	14.7605
ENSMUSG00000024038	Ndufv3	-0.334152	0.45857	0.0448428	55.9575	48.5911	42.0026	40.9633
ENSMUSG00000015002	Efr3a	-0.309979	0.45857	0.0448666	91.0946	74.2915	59.716	73.2641
ENSMUSG00000025757	Hspa4l	-0.644601	0.45857	0.0448869	12.8074	9.72078	8.12534	6.19783
ENSMUSG00000035293	G2e3	0.383895	0.45857	0.0448984	26.7272	25.7426	36.2827	32.3348
ENSMUSG00000094936	Rbm4	0.332411	0.45857	0.0449831	42.8111	41.563	53.8748	52.4337
ENSMUSG00000057322	Rpl38	-0.241544	0.45857	0.0450725	182.136	146.584	137.413	140.497
ENSMUSG00000004056	Akt2	-0.298561	0.45857	0.0450844	60.9301	65.8235	53.3661	49.8532
ENSMUSG00000024359	Hspa9	-0.16818	0.45857	0.0450927	475.842	464.552	414.162	422.6
ENSMUSG00000022372	Sla	0.637407	0.45857	0.0451123	4.83092	5.99397	8.85273	8.07265
ENSMUSG00000003316	Glg1	-0.215573	0.459746	0.0452915	171.506	153.25	137.661	141.813
ENSMUSG00000003206	Ebi3	-0.411637	0.459746	0.0453143	24.5999	24.4542	19.0931	17.8437
ENSMUSG00000038930	Rccd1	0.569603	0.460192	0.0454014	9.24297	10.7559	17.658	12.4151
ENSMUSG00000036661	Dennd3	0.545826	0.460249	0.0454503	14.1841	17.732	28.6706	18.2596
ENSMUSG00000032590	Apeh	0.342941	0.46137	0.0456619	35.4362	42.0616	52.0268	46.4853
ENSMUSG00000035629	Rubcn	-0.316133	0.46137	0.0456812	110.216	159.507	111.264	103.323
ENSMUSG00000028893	Sesn2	-0.419939	0.46137	0.0457209	35.0326	26.804	24.8072	21.5062
ENSMUSG00000020034	Tcp11l2	0.712833	0.46137	0.0457342	4.76792	4.43826	6.70616	8.36271
ENSMUSG00000090019	Gimap1	0.23039	0.463442	0.0460262	97.0866	94.6815	115.225	109.907
ENSMUSG00000005566	Trim28	-0.189363	0.463442	0.0460266	263.306	271.497	226.417	242.346
ENSMUSG00000010392	Gosr1	-0.40212	0.464754	0.0462006	32.3243	31.333	21.011	27.1075
ENSMUSG00000027433	Xrn2	-0.245927	0.465643	0.0463327	167.704	154.104	120.647	150.411
ENSMUSG00000070880	Gad1	0.517865	0.46767	0.0465782	10.8759	11.6825	14.5051	17.7071
ENSMUSG00000075415	Fnbp1	-0.179661	0.467953	0.0466503	437.249	447.237	370.335	410.17
ENSMUSG00000021033	Gstz1	0.279066	0.468813	0.046814	56.0437	62.0375	73.5006	69.977
ENSMUSG00000026974	Zmynd19	-0.315715	0.468813	0.0468241	51.9227	56.5125	46.2614	41.1632
ENSMUSG00000058454	Dhcr7	-0.407489	0.470142	0.0470009	27.9744	24.79	18.739	20.9039
ENSMUSG00000105199	Gm43581	-0.996396	0.470721	0.047103	2.83309	5.37092	1.90954	2.17892
ENSMUSG00000017307	Acot8	-0.722551	0.471068	0.047182	7.84159	7.24628	4.29296	4.79283
ENSMUSG00000114083	AC155270.1	0.473428	0.471446	0.0472641	12.8029	13.5552	18.5168	18.1185
ENSMUSG00000029449	Rhof	-0.429847	0.471606	0.0473639	22.8369	23.9969	15.6693	18.9358
ENSMUSG00000039046	Usp6nl	0.325904	0.471606	0.0473687	46.6461	50.8283	57.3253	64.5692
ENSMUSG00000020657	Dnajc27	0.528806	0.472052	0.0474829	16.7232	11.2705	19.2007	21.0909
ENSMUSG00000032586	Traip	-0.429695	0.472052	0.0475021	25.5399	25.2047	16.0994	21.627
ENSMUSG00000020430	Pes1	-0.255088	0.473021	0.047644	101.661	123.183	91.1828	96.9663
ENSMUSG00000049717	Lig4	0.562417	0.473349	0.0477215	9.35713	10.2	17.0174	12.1144
ENSMUSG00000064604	Snora44	-0.663431	0.473611	0.0477923	10.8722	8.30924	7.15921	5.04723
ENSMUSG00000030660	Pik3c2a	-0.360213	0.474075	0.0478837	44.5124	58.3775	37.8889	42.0294
ENSMUSG00000053390	Zfp952	0.595337	0.474131	0.0479982	6.56616	7.05125	10.4165	10.1934
ENSMUSG00000026707	Nsun6	0.832334	0.474131	0.0480225	3.01935	5.37137	7.45797	7.40142
ENSMUSG00000084824	Gm16344	0.560752	0.474131	0.04805	8.04469	8.24183	12.8686	11.25
ENSMUSG00000025969	Nrp2	-0.285691	0.474131	0.0480673	80.3133	69.806	65.046	58.2772
ENSMUSG00000046688	Tifa	-0.486729	0.474796	0.0481793	16.941	19.6559	12.5268	13.5146
ENSMUSG00000038910	Plcl2	0.327139	0.474973	0.0482419	37.9489	39.8981	49.7453	47.9997
ENSMUSG00000052760	A630001G21Rik	0.224228	0.475721	0.0483625	96.7959	98.6045	114.572	113.717
ENSMUSG00000019726	Lyst	0.153849	0.476417	0.0485246	575.375	598.081	657.991	647.686
ENSMUSG00000037855	Zfp365	-0.7542	0.476417	0.048554	10.128	7.0378	3.80998	6.23135
ENSMUSG00000025357	Dgka	0.352728	0.476417	0.048638	40.5481	32.7129	47.8389	45.7162
ENSMUSG00000030091	Nup210	0.190343	0.476417	0.0486825	350.253	405.145	440.034	422.059
ENSMUSG00000088088	Rmrp	-0.162084	0.476417	0.048691	844.157	783.059	755.03	699.695
ENSMUSG00000092657	Gm25240	1.43986	0.476417	0.0487016	4.60812	0.238144	6.47838	6.23597
ENSMUSG00000114118	AC210924.1	0.796582	0.476493	0.0488133	5.12418	2.98481	6.8836	7.16988
ENSMUSG00000039774	Galnt12	0.493673	0.476493	0.0488248	11.989	12.9188	15.9783	18.9985
ENSMUSG00000030894	Tpp1	0.444393	0.476493	0.0488435	24.4157	33.85	46.294	33.3492
ENSMUSG00000021048	Mthfd1	-0.234385	0.47818	0.0490614	114.014	126.135	107.419	97.021
ENSMUSG00000031584	Gsr	0.516385	0.478513	0.0491405	30.3288	17.0536	36.4432	29.017
ENSMUSG00000021737	Psmd6	-0.247253	0.479083	0.0492586	94.6676	88.25	75.2186	78.7241
ENSMUSG00000078794	Dact3	-0.595789	0.479083	0.0492938	10.2823	10.2481	6.13443	7.35952
ENSMUSG00000040272	Accs	0.723696	0.479083	0.0493339	4.02067	5.89195	7.07899	9.32062
ENSMUSG00000026806	Ddx31	0.405473	0.479891	0.0494621	18.9067	20.2264	23.519	28.1963
ENSMUSG00000027207	Galk2	-0.22996	0.481381	0.0496609	105.861	103.713	89.2861	89.4047
ENSMUSG00000036067	Slc2a6	-0.40771	0.481605	0.0497331	106.716	128.014	116.325	68.0803
ENSMUSG00000029454	Mapkapk5	0.335099	0.481605	0.0497745	37.8203	40.7679	52.0503	47.2885
ENSMUSG00000063235	Ptpmt1	-0.715093	0.4827	0.0499329	7.30951	13.6413	5.51559	7.00515
ENSMUSG00000062729	Ppox	-0.462876	0.482891	0.049998	19.9684	18.1508	13.6476	13.947
ENSMUSG00000038822	Hace1	0.597975	0.482924	0.0500709	19.7372	12.2265	30.6604	18.1137
ENSMUSG00000004319	Clcn3	-0.194498	0.482924	0.0501691	345.289	300.419	276.621	287.341
ENSMUSG00000025142	Aspscr1	0.374061	0.482924	0.0501724	28.1268	25.5645	32.2094	37.2723
ENSMUSG00000051212	Gpr183	0.211087	0.482924	0.0502207	153.215	144.908	182.536	162.953
ENSMUSG00000020056	Washc3	0.532088	0.482924	0.0502691	9.45996	10.194	15.6302	12.9414
ENSMUSG00000049439	Cyp20a1	-0.583705	0.482924	0.0502734	15.0935	11.8595	7.63184	10.2502
ENSMUSG00000021127	Zfp36l1	0.192632	0.483491	0.050523	231.423	215.555	266.689	244.472
ENSMUSG00000079442	St6galnac4	-0.36647	0.483491	0.0505323	55.8313	55.7593	50.7356	36.6575
ENSMUSG00000042303	Sgsm3	-0.460555	0.483491	0.0505575	17.1238	20.0174	13.2254	13.7338
ENSMUSG00000021189	Atxn3	-0.386389	0.483491	0.0505595	30.7816	32.5441	22.8278	25.4721
ENSMUSG00000025495	Ptdss2	-0.560184	0.483491	0.0506147	15.1281	11.6682	8.37098	9.54291
ENSMUSG00000046410	Kcnk6	0.411125	0.483491	0.0506394	22.4249	21.0401	32.8867	25.2262
ENSMUSG00000000740	Rpl13	-0.194684	0.483491	0.0506502	721.288	592.431	565.131	582.066
ENSMUSG00000022822	Abcc5	-0.40707	0.485417	0.0508975	33.0464	28.2848	20.1201	25.8318
ENSMUSG00000032386	Trip4	0.352272	0.486586	0.051099	31.0268	27.8802	39.3512	35.9752
ENSMUSG00000004677	Myo9b	-0.195241	0.486586	0.0511114	211.279	195.454	175.006	180.096
ENSMUSG00000034007	Scaper	0.457099	0.487252	0.0512431	24.0919	19.2001	23.7797	35.4985
ENSMUSG00000039221	Rpl22l1	0.363256	0.487252	0.0512728	26.0952	29.3373	36.4067	34.9825
ENSMUSG00000111472	AC161250.1	1.64622	0.487278	0.051375	5.96573	0	6.52889	11.8052
ENSMUSG00000020482	Ccdc117	0.278408	0.487278	0.0514008	52.0421	52.6579	63.11	63.8618
ENSMUSG00000021990	Spata13	-0.635434	0.487278	0.0514128	11.2231	20.0846	11.6476	8.37746
ENSMUSG00000040274	Cdk6	0.222835	0.487315	0.0514624	111.5	105.028	119.788	132.459
ENSMUSG00000039787	Cercam	-0.780714	0.487412	0.0515247	8.48134	7.61639	3.68678	5.66785
ENSMUSG00000038372	Gmds	-0.516145	0.487412	0.0516418	14.9538	13.6531	10.3002	9.6291
ENSMUSG00000087881	Gm22442	-0.433689	0.487412	0.0516418	21.5491	20.7616	15.385	15.9023
ENSMUSG00000032411	Tfdp2	0.496089	0.487412	0.0516668	22.152	14.1223	22.1506	28.4762
ENSMUSG00000045251	Zfp688	-0.764283	0.487412	0.0517014	6.73598	6.972	3.2065	4.87003
ENSMUSG00000031585	Gtf2e2	-0.360463	0.487835	0.0517921	35.5864	36.1054	25.8222	29.8555
ENSMUSG00000029245	Epha5	0.610737	0.487838	0.0519198	6.38691	5.85088	9.38025	9.32639
ENSMUSG00000074282	Zfp94	0.72217	0.487838	0.0519236	6.30533	4.51801	6.9212	10.9302
ENSMUSG00000020064	Herc4	0.277344	0.487838	0.0519298	53.6833	49.4231	59.3046	65.5157
ENSMUSG00000032041	Tirap	0.564711	0.488664	0.0520636	12.1309	8.39866	17.4297	13.0327
ENSMUSG00000074965	Olfr1277	0.87543	0.489983	0.0522501	2.79937	2.46268	5.28615	4.42607
ENSMUSG00000026360	Rgs2	-0.730972	0.492735	0.0525898	8.97917	8.12808	5.02916	5.24424
ENSMUSG00000061331	Gm17132	0.301261	0.493934	0.0527642	53.7075	50.1323	57.5912	69.9857
ENSMUSG00000062797	Hikeshi	-0.521739	0.49449	0.05287	13.1341	12.9676	8.00884	10.0909
ENSMUSG00000066595	Mfsd7b	0.205382	0.494892	0.0529594	121.703	122.246	139.496	141.711
ENSMUSG00000012405	Rpl15	-0.178163	0.49615	0.0531676	346.429	318.481	294.132	293.482
ENSMUSG00000011179	Odc1	-0.201199	0.49615	0.0531919	146.219	152.052	125.576	133.673
ENSMUSG00000028439	Fam219a	-0.744348	0.49615	0.0532487	7.52198	6.65007	4.1935	4.26039
ENSMUSG00000111202	AC153954.3	0.470152	0.49615	0.0533132	361.271	186.686	453.771	305.792
ENSMUSG00000025613	Cct8	-0.192741	0.49615	0.0533474	214.771	234.331	198.144	194.821
ENSMUSG00000043004	Gng2	-0.512203	0.49615	0.0533735	15.49	15.7877	10.4261	11.4764
ENSMUSG00000023991	Foxp4	-0.225681	0.496303	0.0534365	130.907	118.218	100.698	112.016
ENSMUSG00000067653	Ankrd23	0.669695	0.496425	0.0536323	4.7962	6.78543	10.5955	7.8342
ENSMUSG00000020289	Nprl3	-0.431233	0.496425	0.0536485	23.0771	32.2019	18.9514	21.8578
ENSMUSG00000038563	Efl1	-0.265854	0.496425	0.0537183	117.718	102.527	102.079	81.6808
ENSMUSG00000039637	Coro7	0.196682	0.496425	0.0537369	162.797	176.516	197.949	191.05
ENSMUSG00000097136	Gm26772	0.652712	0.496425	0.053802	4.65107	6.47441	8.18217	9.30591
ENSMUSG00000029440	Psmd9	0.425148	0.496425	0.0538236	16.4511	17.733	21.9687	23.9052
ENSMUSG00000029863	Casp2	-0.352074	0.496425	0.0538526	44.7426	42.0812	30.4794	37.3935
ENSMUSG00000054387	Mdm4	0.207095	0.496425	0.0538699	247.838	298.618	321.697	309.125
ENSMUSG00000041225	Arhgap12	-0.335693	0.496425	0.053889	41.886	40.3583	32.7988	32.3701
ENSMUSG00000031818	Cox4i1	-0.202269	0.496425	0.0539157	155.786	146.723	131.109	131.767
ENSMUSG00000048154	Kmt2d	0.148473	0.496695	0.0539916	772.479	772.347	882.755	830.108
ENSMUSG00000020432	Tcn2	0.694439	0.4971	0.0540823	5.52526	4.1523	7.17519	8.42372
ENSMUSG00000062421	Arf2	-0.90386	0.498286	0.0542871	5.66741	17.8163	5.12386	5.40849
ENSMUSG00000019952	Poc1b	-0.475975	0.498286	0.0543049	21.2325	17.0728	14.7675	12.724
ENSMUSG00000049600	Zbtb45	-0.501911	0.500553	0.0546135	18.0446	19.7931	15.07	11.7724
ENSMUSG00000016181	Diexf	0.375277	0.500553	0.054646	23.0502	24.148	28.1054	33.0348
ENSMUSG00000112731	AC155941.4	0.367621	0.500643	0.0547028	24.4274	25.0629	29.4482	34.2354
ENSMUSG00000015165	Hnrnpl	0.181269	0.501176	0.0548469	274.47	272.724	324.306	296.709
ENSMUSG00000069266	Hist1h4b	0.239107	0.501176	0.0548958	83.3936	82.2696	92.6755	102.566
ENSMUSG00000052632	Asap2	-0.374571	0.501176	0.054942	29.9205	28.9974	21.4936	23.8003
ENSMUSG00000081272	Gm13509	-0.374267	0.501176	0.0549492	32.9	29.0519	24.9951	22.8731
ENSMUSG00000002820	Atg4d	0.398926	0.501417	0.0550227	18.5256	20.6645	27.7237	24.1708
ENSMUSG00000102049	Zbed6	0.272107	0.501562	0.0551238	59.3763	62.2049	68.2475	78.2948
ENSMUSG00000003848	Nob1	-0.359225	0.501562	0.0551327	38.5341	34.7235	26.9053	29.9779
ENSMUSG00000048758	Rpl29	-0.14921	0.502154	0.0552824	774.853	758.308	673.317	708.817
ENSMUSG00000073079	Srp54a	-0.197212	0.502154	0.0552921	160.9	168.174	144.845	142.25
ENSMUSG00000023330	Dtwd1	-0.648783	0.503403	0.0554769	9.85434	7.36721	5.29283	5.64488
ENSMUSG00000029036	Atad3a	-0.281033	0.504025	0.0555927	73.9982	91.6013	68.7831	67.4389
ENSMUSG00000021948	Prkcd	0.193149	0.506655	0.0559303	221.005	196.962	238.084	239.58
ENSMUSG00000054150	Syne3	0.276266	0.507244	0.056043	57.4086	57.6494	74.6765	64.9999
ENSMUSG00000088609	Gm24187	-0.327801	0.507924	0.0562184	42.9218	43.1415	34.5158	34.0647
ENSMUSG00000029427	Zcchc8	0.298149	0.507924	0.0562331	47.2104	50.9153	55.0678	65.4034
ENSMUSG00000061898	Rbak	0.520626	0.507924	0.0562612	14.6846	9.78421	16.942	18.0303
ENSMUSG00000004842	Pou1f1	1.1365	0.509049	0.0564336	1.2223	0.495386	1.66176	1.91716
ENSMUSG00000099881	2810013P06Rik	0.801272	0.509548	0.0565478	4.43944	3.14126	7.75566	5.54208
ENSMUSG00000035125	Gcfc2	0.400119	0.509548	0.0565961	19.0488	21.8065	23.559	30.262
ENSMUSG00000029250	Polr2b	0.225758	0.509548	0.0566872	110.153	97.3983	113.648	128.525
ENSMUSG00000046157	Tmem229b	-0.451119	0.509548	0.0567455	26.9596	19.4412	14.8351	18.6253
ENSMUSG00000001767	Crnkl1	0.305299	0.509548	0.0568541	56.0882	59.949	82.0361	62.0098
ENSMUSG00000031349	Nsdhl	-0.408827	0.509548	0.0568631	28.4253	23.2127	17.5305	21.1607
ENSMUSG00000024298	Zfp871	-0.294864	0.509548	0.0568646	63.5119	77.5115	53.4629	61.1463
ENSMUSG00000003545	Fosb	-0.766949	0.509548	0.0568715	13.1516	11.9163	11.5035	4.2104
ENSMUSG00000032295	Man2c1	-0.411136	0.510367	0.0570108	33.8905	36.6222	31.9626	21.6843
ENSMUSG00000036636	Clcn7	0.308951	0.511151	0.0571464	40.6102	42.7397	53.6537	49.7481
ENSMUSG00000034993	Vat1	-0.584389	0.511174	0.057197	10.1559	9.17721	6.68021	6.22834
ENSMUSG00000038174	Fam126b	0.615647	0.511729	0.0573071	13.8852	31.2478	35.8849	29.1242
ENSMUSG00000026743	Mllt10	0.249854	0.512827	0.0574951	65.5378	62.3547	74.0311	77.8784
ENSMUSG00000074886	Grk6	0.195833	0.512827	0.0576231	146.402	156.271	175.912	170.933
ENSMUSG00000044894	Uqcrq	-0.296108	0.512827	0.0576309	56.7926	63.1373	52.1994	45.7227
ENSMUSG00000029455	Aldh2	0.397253	0.512827	0.0576411	48.2995	31.5657	54.4383	49.2842
ENSMUSG00000025616	Usp16	-0.270694	0.512827	0.0576882	117.553	98.05	98.5857	80.4632
ENSMUSG00000020576	Nbas	0.286856	0.512827	0.0577777	44.8636	47.6422	54.5977	58.1693
ENSMUSG00000054099	Slc25a40	0.537557	0.512827	0.0577937	9.62239	12.8116	18.1044	14.3558
ENSMUSG00000053835	H2-T24	0.499479	0.512827	0.0578152	10.2119	9.74663	13.6822	14.5057
ENSMUSG00000003423	Pih1d1	0.47226	0.513145	0.0579079	16.4079	14.0486	17.8461	24.1306
ENSMUSG00000033632	AW554918	0.440367	0.513145	0.0579742	13.3611	15.5975	20.604	18.7923
ENSMUSG00000008958	Vps72	0.308168	0.513145	0.0579955	43.2201	43.7959	52.8935	54.7837
ENSMUSG00000028811	Yars	-0.241188	0.51353	0.0581325	82.3095	81.6559	71.4189	67.4527
ENSMUSG00000055897	Ppp4r1l-ps	-0.474806	0.51353	0.0581355	17.694	20.0949	12.5798	14.5339
ENSMUSG00000023089	Ndufa5	-0.359578	0.51361	0.0582518	30.1908	30.0794	24.0512	22.9691
ENSMUSG00000056692	D17Wsu92e	0.249325	0.51361	0.0582619	87.8595	93.3929	96.4402	118.705
ENSMUSG00000026956	Uap1l1	0.609893	0.51361	0.0582892	12.8043	28.2248	24.5096	32.8659
ENSMUSG00000048440	Cyp4f16	-0.414891	0.514191	0.0584258	25.3373	23.2646	16.2164	20.009
ENSMUSG00000020277	Pfkl	-0.229679	0.514191	0.0584517	147.913	123.638	111.759	119.426
ENSMUSG00000022098	Bmp1	-0.484023	0.515733	0.0586753	15.6117	16.3185	10.3585	12.355
ENSMUSG00000013622	Atraid	-0.672556	0.516862	0.0588523	8.4874	11.0878	4.15158	7.92743
ENSMUSG00000021725	Parp8	0.366715	0.517082	0.0589259	23.4837	22.7591	31.4892	28.2673
ENSMUSG00000038070	Cntln	-0.384757	0.518154	0.0591271	31.6678	25.7218	21.2561	22.5821
ENSMUSG00000049339	Fam134a	-0.337952	0.518154	0.0591453	39.1299	36.1056	30.4562	29.1024
ENSMUSG00000062157	Ifnlr1	0.506498	0.519135	0.0593061	12.57	9.49649	16.3762	14.9977
ENSMUSG00000039234	Sec24d	0.668795	0.519349	0.0593792	10.5112	12.2943	11.5961	26.1402
ENSMUSG00000017716	Birc5	0.264302	0.520984	0.0596151	82.5152	66.9508	91.5153	87.9554
ENSMUSG00000079470	Utp14b	-0.265522	0.521328	0.0598188	67.7401	72.6925	55.4707	61.1482
ENSMUSG00000090862	Rps13	-0.196799	0.521328	0.059863	173.734	174.372	158.908	145.17
ENSMUSG00000026470	Stx6	-0.293994	0.521328	0.0599037	64.958	79.861	55.5617	62.3324
ENSMUSG00000027305	Ndufaf1	-0.672596	0.521328	0.0599106	13.4325	6.84935	6.26612	6.30205
ENSMUSG00000062647	Rpl7a	-0.171907	0.521328	0.0600028	524.08	464.856	447.083	430.851
ENSMUSG00000029534	St7	0.256607	0.521328	0.0600119	81.4313	71.16	85.3664	96.6266
ENSMUSG00000033769	Exoc6b	-0.652745	0.521328	0.0600387	9.54153	9.82658	4.22305	8.00732
ENSMUSG00000024966	Stip1	-0.1916	0.521328	0.0600459	218.496	200.09	178.458	187.793
ENSMUSG00000032249	Anp32a	-0.194087	0.521388	0.0601018	221.679	208.621	178.491	197.301
ENSMUSG00000003518	Dusp3	0.529679	0.522109	0.0602529	7.11378	9.56846	10.789	13.2728
ENSMUSG00000026158	Ogfrl1	-0.57107	0.522109	0.0603253	21.3903	12.8487	9.45595	13.2217
ENSMUSG00000062997	Rpl35	-0.16932	0.522109	0.0603327	311.201	303.401	275.66	270.96
ENSMUSG00000024869	Nudt8	-0.855874	0.522109	0.060381	5.5465	6.97725	2.1647	4.60988
ENSMUSG00000043036	Ccdc63	-0.490551	0.52309	0.0605436	19.7505	17.4745	11.0564	15.1772
ENSMUSG00000079144	A130010J15Rik	-0.500468	0.525203	0.0608374	13.6838	15.428	11.1964	9.47924
ENSMUSG00000027580	Helz2	0.215357	0.525434	0.0609135	103.564	119.418	129.617	129.243
ENSMUSG00000111134	AC162446.3	-0.700395	0.525644	0.0609988	6.49249	10.5576	4.55571	5.84953
ENSMUSG00000080058	Gm11175	-0.700398	0.525644	0.0610364	6.49249	10.5576	4.55571	5.84953
ENSMUSG00000031644	Nek1	-0.216099	0.525844	0.061109	107.044	105.339	92.1794	90.7322
ENSMUSG00000074604	Mgst2	0.872217	0.526471	0.0612314	3.08229	5.2361	4.5174	10.632
ENSMUSG00000026790	Odf2	0.201529	0.527729	0.0614272	151.984	174.311	191.17	184.125
ENSMUSG00000038429	Usp5	-0.218154	0.528672	0.0615866	114.264	108.61	92.9777	98.3506
ENSMUSG00000022234	Cct5	-0.15688	0.528706	0.0617452	538.969	506.707	474.828	463.21
ENSMUSG00000070493	Chchd2	-0.223003	0.528706	0.0617483	105.098	100.155	86.1525	89.5612
ENSMUSG00000038949	Cnst	0.326618	0.528706	0.0617842	39.5762	39.3924	43.8857	54.8274
ENSMUSG00000022969	Il10rb	0.363798	0.528706	0.0618165	24.2552	25.522	34.397	29.8692
ENSMUSG00000038708	Golga4	0.215695	0.528706	0.0618387	167.064	204.491	207.881	223.192
ENSMUSG00000022255	Mtdh	-0.153135	0.529146	0.0619398	628.067	631.898	544.347	588.256
ENSMUSG00000027660	Skil	0.213811	0.530205	0.0621625	99.848	94.0148	113.788	111.134
ENSMUSG00000096349	Gm22513	-0.228609	0.530205	0.0621633	240.058	210.261	213.625	171.303
ENSMUSG00000047879	Usp14	-0.285073	0.53101	0.0624891	58.4778	53.7259	47.6481	44.5598
ENSMUSG00000025147	Mob2	0.45676	0.53101	0.0625261	16.2682	15.5835	25.4864	18.7017
ENSMUSG00000024544	Ldlrad4	0.627296	0.53101	0.0626649	5.84014	5.24546	9.68056	7.55141
ENSMUSG00000005034	Prkacb	0.304308	0.53101	0.0626778	55.6039	48.4818	71.2188	57.8212
ENSMUSG00000038538	Ubn2	0.247465	0.53101	0.0628191	126.985	107.994	123.711	154.663
ENSMUSG00000099608	4933411E06Rik	0.556531	0.53101	0.0628215	13.7898	9.47281	13.338	20.626
ENSMUSG00000015671	Psma2	-0.228185	0.53101	0.0628501	100.027	92.5826	83.8894	80.6029
ENSMUSG00000003418	St8sia6	-0.283282	0.53101	0.0628528	56.8664	60.9947	45.7427	51.0578
ENSMUSG00000112508	2022-09-02	-0.260566	0.53101	0.0628666	75.1965	67.9475	60.7261	58.7888
ENSMUSG00000056770	Setd3	0.257126	0.53101	0.0628874	61.8296	61.0093	69.316	77.2559
ENSMUSG00000040738	Ints8	-0.27854	0.53101	0.0629084	61.113	71.1806	55.2603	53.8264
ENSMUSG00000030924	2610020H08Rik	-0.653532	0.53101	0.0630289	15.9726	21.3242	7.57889	16.6105
ENSMUSG00000038181	Chpf2	-0.443421	0.53101	0.0631655	37.885	39.4672	21.1221	36.2134
ENSMUSG00000028134	Ptbp2	0.373703	0.53101	0.0631694	19.8349	21.6524	24.4052	29.1698
ENSMUSG00000024613	Tcof1	0.165854	0.53101	0.0632011	363.645	398.662	425.581	429.584
ENSMUSG00000093164	Gm22993	-1.00916	0.53101	0.0632261	3.21156	10.4754	2.80684	3.95358
ENSMUSG00000090330	9130221H12Rik	0.644322	0.53101	0.063243	5.1065	6.489	10.8723	7.44381
ENSMUSG00000041671	Pyroxd1	0.524657	0.53101	0.0632518	8.24164	7.94339	11.3599	11.9048
ENSMUSG00000039384	Dusp10	0.240274	0.53101	0.0632784	69.1738	71.3871	82.0498	83.9453
ENSMUSG00000051344	Plekhm3	-0.362242	0.53101	0.063312	30.6851	37.834	28.1444	25.1872
ENSMUSG00000060733	Ipmk	0.246585	0.53101	0.0634049	68.5516	72.0736	87.2702	79.8137
ENSMUSG00000106636	Gm43813	0.539826	0.53101	0.0634394	8.54469	9.627	15.4653	11.1602
ENSMUSG00000022228	Zscan26	0.357065	0.53101	0.0634741	24.4776	24.4934	33.0117	29.8666
ENSMUSG00000007617	Homer1	-0.409145	0.53101	0.0634806	26.9957	24.2277	16.6979	21.6119
ENSMUSG00000113100	CT009754.2	0.304695	0.53101	0.0635039	46.4053	56.4387	69.8028	57.6215
ENSMUSG00000027111	Itga6	0.41719	0.531042	0.0636213	35.642	61.3119	57.335	67.4183
ENSMUSG00000033060	Lmo7	0.157448	0.531042	0.0636454	566.431	611.551	683.82	630.621
ENSMUSG00000074403	Hist2h3b	0.197403	0.531042	0.0636572	163.269	187.783	199.554	203.002
ENSMUSG00000042997	Nhlrc3	-0.575922	0.53108	0.063748	22.8019	12.7332	12.5976	10.5768
ENSMUSG00000074182	Znhit6	0.421204	0.53108	0.0637615	19.7292	26.3831	25.9138	35.4652
ENSMUSG00000035284	Vps13c	-0.276919	0.531838	0.0639025	77.7217	64.0944	60.9789	55.9509
ENSMUSG00000051768	Xrcc1	-0.267534	0.533446	0.0641743	66.1403	72.8399	54.4436	60.8157
ENSMUSG00000028053	Ash1l	0.178839	0.533446	0.0642234	179.862	181.058	203.755	204.784
ENSMUSG00000072707	Olfr31	0.517067	0.533446	0.0642851	9.57922	8.89753	11.675	14.6357
ENSMUSG00000027478	Dnmt3b	0.528861	0.533446	0.0642959	10.7354	9.11447	16.3236	12.5664
ENSMUSG00000001441	Npepps	-0.320121	0.533805	0.0643893	75.5036	59.9603	47.2558	61.0266
ENSMUSG00000066538	Gm6254	-0.540396	0.534779	0.0645724	10.7927	13.5936	7.4729	9.20068
ENSMUSG00000020385	Clk4	0.300275	0.534779	0.0646073	41.9223	44.1949	55.3952	50.8793
ENSMUSG00000039942	Ptger4	0.427245	0.536243	0.0648344	16.888	13.997	21.6422	19.9339
ENSMUSG00000014313	Cox6c	-0.196251	0.536831	0.0649736	176.119	160.127	143.418	149.817
ENSMUSG00000029913	Prdm5	-0.751369	0.536831	0.0650063	7.74302	6.08037	5.04061	3.22896
ENSMUSG00000051329	Nup160	0.512849	0.537382	0.0651235	50.6315	52.7701	111.5	46.4815
ENSMUSG00000056413	Adap1	-0.343822	0.538756	0.0653727	31.3069	33.5033	24.5025	26.5129
ENSMUSG00000031557	Plekha2	0.183396	0.538756	0.0653912	220.143	202.575	237.063	242.78
ENSMUSG00000032298	Neil1	-0.263555	0.539339	0.0655124	78.2311	68.2899	59.4988	62.376
ENSMUSG00000016344	Ppdpf	-0.37762	0.539822	0.0656625	24.2666	24.6722	18.5201	19.1145
ENSMUSG00000031311	Nono	-0.173404	0.539822	0.0656725	474.503	464.846	387.015	445.466
ENSMUSG00000033902	Mapkbp1	0.602549	0.540083	0.0657586	9.56641	11.3267	11.0786	20.7589
ENSMUSG00000092837	Rpph1	-0.135165	0.540083	0.0658056	4054.95	4007.75	3740.14	3601.76
ENSMUSG00000033429	Mcee	0.679615	0.541059	0.0660077	4.62936	5.02468	6.47158	8.91204
ENSMUSG00000025899	Alkbh8	0.373504	0.541059	0.0660261	34.3331	32.3081	35.1036	51.1561
ENSMUSG00000042453	Reln	-0.360307	0.541577	0.0661885	26.0791	22.7545	19.8277	18.2388
ENSMUSG00000024969	Mark2	0.236201	0.541577	0.0661911	86.5688	99.2777	102.252	116.229
ENSMUSG00000048620	Olfr1336	0.360725	0.541598	0.0662761	19.5735	22.9594	27.4341	27.2393
ENSMUSG00000033161	Atp1a1	-0.171263	0.541598	0.0663322	284.42	301.465	253.828	266.272
ENSMUSG00000022353	Mtss1	0.239368	0.541598	0.0664228	77.1601	73.1065	93.3466	84.283
ENSMUSG00000045867	Cradd	0.426012	0.541598	0.0664412	14.4393	13.8413	19.6038	18.461
ENSMUSG00000093409	Gm25193	0.679607	0.541598	0.0664478	5.2217	4.05459	8.02723	6.85248
ENSMUSG00000065870	Rnu3a	-0.333512	0.542133	0.0665866	57.4961	53.0168	51.0196	37.0625
ENSMUSG00000113337	AC159315.1	-0.227218	0.542133	0.0666471	827.768	1158.65	845.891	851.723
ENSMUSG00000085786	Gm15987	0.420939	0.542133	0.0667031	14.6575	16.6568	19.476	22.3632
ENSMUSG00000052565	Hist1h1d	0.140676	0.542133	0.0667382	704.533	678.914	762.594	762.501
ENSMUSG00000038037	Socs1	0.32606	0.542133	0.0667679	33.8039	30.9694	42.5948	38.7209
ENSMUSG00000024387	Csnk2b	-0.211028	0.54401	0.0671153	111.589	106.015	93.5954	94.3549
ENSMUSG00000027405	Nop56	-0.203779	0.54401	0.0671227	306.993	275.383	229.016	275.985
ENSMUSG00000040389	Wdr47	-0.545499	0.54401	0.0671762	10.565	12.4942	8.82693	7.18922
ENSMUSG00000043831	Lysmd4	0.644579	0.54401	0.0672034	5.86848	4.37012	6.83224	9.13872
ENSMUSG00000037344	Slc12a9	0.571381	0.544387	0.0673318	5.93635	9.31339	11.7159	10.9093
ENSMUSG00000020745	Pafah1b1	-0.219493	0.544387	0.0674374	107.718	124.604	98.8676	100.557
ENSMUSG00000036295	Lrrn3	-0.58432	0.544387	0.0674406	8.24996	10.2432	5.99689	6.31868
ENSMUSG00000036241	Ube2r2	0.266878	0.544387	0.0674543	58.6737	51.2618	64.9211	67.1817
ENSMUSG00000022686	B3gnt5	0.332467	0.544901	0.0676639	44.3282	33.7625	47.4236	50.491
ENSMUSG00000072680	Tmem254c	0.599811	0.544901	0.0677352	6.36261	8.59215	13.8814	8.96625
ENSMUSG00000030647	Ndufc2	-0.330589	0.544901	0.0677626	39.0103	39.2994	29.1606	32.9674
ENSMUSG00000038542	Pcid2	0.346873	0.544901	0.0677692	24.8337	25.7573	32.6835	31.7058
ENSMUSG00000066057	Gm1976	0.576343	0.544901	0.0677737	7.03649	11.1098	11.6683	14.9347
ENSMUSG00000021027	Ralgapa1	0.207454	0.545459	0.0678944	146.035	125.335	150.311	162.563
ENSMUSG00000032224	Fam81a	-0.553353	0.547045	0.0681471	10.4239	10.4932	6.15169	7.97946
ENSMUSG00000025369	Smarcc2	0.177084	0.547045	0.0682301	199.813	190.084	220.525	220.245
ENSMUSG00000024220	Zfp523	-0.836676	0.547045	0.0682458	9.92784	31.2423	13.3347	7.65163
ENSMUSG00000035778	Ggta1	0.481262	0.547423	0.0683444	14.5507	19.7803	19.0283	28.8757
ENSMUSG00000039801	2410089E03Rik	0.336501	0.548282	0.0685031	28.6844	25.6298	33.3535	35.0063
ENSMUSG00000096921	Gm26822	-0.391326	0.549029	0.0686479	48.4714	83.6009	50.0635	50.9422
ENSMUSG00000040997	Abhd4	-0.555129	0.550058	0.0688292	10.7686	12.0111	8.99726	6.71057
ENSMUSG00000036188	Ankmy2	-0.349332	0.550058	0.0689832	28.0455	27.1481	20.6624	22.5588
ENSMUSG00000065773	Rnu1b6	-0.426073	0.550058	0.0690208	22.3203	18.6525	16.187	14.3833
ENSMUSG00000096838	Gm26232	-0.426073	0.550058	0.0690514	22.3203	18.6525	16.187	14.3833
ENSMUSG00000095701	Gm24830	-0.426073	0.550058	0.0690525	22.3203	18.6525	16.187	14.3833
ENSMUSG00000034850	Tmem127	-0.362135	0.550058	0.0690864	56.3837	40.3604	38.8807	36.1399
ENSMUSG00000008333	Snrpb2	-0.311522	0.552542	0.0694503	43.5545	42.1172	34.3926	34.6277
ENSMUSG00000030400	Ercc2	-0.45691	0.552719	0.0695244	30.5429	48.5183	22.9962	34.2239
ENSMUSG00000084799	Ino80dos	0.77049	0.553184	0.0696348	3.08702	3.39387	6.33822	4.83515
ENSMUSG00000056962	Jmjd6	-0.321987	0.553226	0.069692	44.1446	41.0222	31.5217	36.5076
ENSMUSG00000021832	Psmc6	-0.220639	0.553293	0.0697524	101.367	94.692	82.9569	85.1853
ENSMUSG00000014686	Ceacam16	-0.649931	0.553568	0.0698821	8.64594	9.71878	3.95782	7.54838
ENSMUSG00000097729	2310015A10Rik	0.547399	0.553568	0.0698911	6.77702	7.4423	8.92332	11.7415
ENSMUSG00000022828	Gtf2e1	-0.32825	0.553934	0.0699893	38.1984	34.9706	28.6232	29.5877
ENSMUSG00000029152	Ociad1	-0.243301	0.554285	0.0701063	74.175	74.8209	62.4775	63.3615
ENSMUSG00000005882	Uqcc1	0.419983	0.554285	0.0702641	14.7488	12.5514	17.6804	18.6548
ENSMUSG00000019960	Dusp6	-0.528282	0.554285	0.0702797	11.1512	11.6934	8.02845	7.82905
ENSMUSG00000034525	Ice1	-0.195868	0.554285	0.0703067	132.201	137.458	119.972	115.607
ENSMUSG00000022607	Ptk2	-0.372955	0.554285	0.0703282	26.2707	34.1491	23.2702	23.374
ENSMUSG00000045231	BC106179	0.604349	0.554285	0.070408	9.48881	6.17789	9.23603	14.3747
ENSMUSG00000038644	Pold1	0.207876	0.554285	0.0704168	89.9576	89.8361	105.438	102.316
ENSMUSG00000032011	Thy1	-0.207086	0.554285	0.0704498	118.675	119.444	106.882	99.6968
ENSMUSG00000030691	Fchsd2	-0.161846	0.554533	0.0707047	310.613	310.061	272.274	282.337
ENSMUSG00000022475	Hdac7	-0.236894	0.554533	0.0707597	131.303	105.281	104.164	96.5732
ENSMUSG00000036594	H2-Aa	0.135693	0.554533	0.0707972	731.182	735.158	810.653	800.406
ENSMUSG00000105708	Gm36070	0.771163	0.554533	0.0708094	2.97713	4.22357	5.17127	7.16956
ENSMUSG00000004591	Pkn2	-0.263343	0.554533	0.0708766	77.0378	66.0487	58.136	60.8824
ENSMUSG00000037337	Map4k1	-0.17368	0.554533	0.0708915	219.838	212.317	191.282	191.814
ENSMUSG00000036202	Rif1	0.215167	0.554533	0.0709258	183.721	193.098	193.471	242.546
ENSMUSG00000038014	Fam120a	0.162931	0.554533	0.0709368	294.297	310.276	332.636	344.097
ENSMUSG00000044340	Phlpp1	-0.381544	0.554533	0.0709499	40.7253	62.9224	37.2332	40.3544
ENSMUSG00000008307	1700109H08Rik	-0.691204	0.555293	0.0710993	12.0051	13.0973	11.944	5.54578
ENSMUSG00000025817	Nudt5	-0.328964	0.555293	0.0712822	52.3376	70.4914	53.8509	44.1717
ENSMUSG00000042719	Naa25	-0.269283	0.555293	0.0712883	69.9287	85.5876	61.3032	67.3772
ENSMUSG00000027351	Spred1	-0.372362	0.555293	0.0713022	32.3294	40.7614	24.6809	31.4145
ENSMUSG00000031918	Mtmr2	0.311312	0.555293	0.0713393	37.8297	39.4567	52.8122	43.5463
ENSMUSG00000024122	Pdpk1	0.278022	0.555293	0.0713598	69.0639	88.644	105.117	86.2633
ENSMUSG00000112038	CT010444.2	0.35114	0.555512	0.0714785	22.0473	21.5457	29.6962	26.0682
ENSMUSG00000042650	Alkbh5	-0.200896	0.555512	0.0715289	182.685	156.018	145.168	149.314
ENSMUSG00000027742	Cog6	0.342672	0.555512	0.0715528	24.2584	27.8533	31.7582	34.153
ENSMUSG00000037458	Azin1	0.199972	0.555512	0.0715965	105.764	104.036	123.866	117.336
ENSMUSG00000032479	Map4	-0.23561	0.555907	0.0717059	94.6437	74.7063	68.071	75.3731
ENSMUSG00000027339	Rassf2	0.223787	0.555907	0.0717723	211.565	250.997	241.543	298.188
ENSMUSG00000053110	Yap1	-0.648971	0.555907	0.071804	7.10032	8.39029	5.49122	4.44278
ENSMUSG00000027944	Hax1	-0.350377	0.556094	0.0718938	32.6776	37.0616	24.5254	29.9714
ENSMUSG00000022945	Chaf1b	0.333972	0.556094	0.0719326	34.128	32.9969	46.8081	38.179
ENSMUSG00000037656	Slc20a2	0.728062	0.55759	0.0721913	8.80032	14.7347	11.1705	28.384
ENSMUSG00000021756	Il6st	0.323875	0.55759	0.0722582	57.8503	44.519	55.8674	71.4961
ENSMUSG00000019920	Lims1	-0.356753	0.55759	0.072283	39.9182	37.1782	35.1359	25.5591
ENSMUSG00000001630	Stk38l	-0.497795	0.558922	0.0725082	15.1367	11.0475	9.25966	9.17286
ENSMUSG00000031146	Plp2	0.287184	0.559444	0.0726285	55.4	45.1479	64.6455	58.2096
ENSMUSG00000046556	Zfp319	0.355042	0.559808	0.0727283	23.3482	20.1146	29.2938	26.3876
ENSMUSG00000030417	Pdcd5	-0.307237	0.560539	0.0729528	53.2756	45.8647	38.5112	41.4583
ENSMUSG00000072109	A530040E14Rik	-0.439906	0.560539	0.0729792	16.4763	16.459	12.0086	12.2515
ENSMUSG00000028706	Nsun4	0.558406	0.560539	0.0729811	7.07387	11.3295	13.0922	14.0661
ENSMUSG00000054381	Zfp747	0.514087	0.560749	0.0731425	10.3295	7.30794	12.7332	12.2699
ENSMUSG00000062906	Hdac10	0.477906	0.560749	0.0731476	9.97608	13.2096	16.325	16.0293
ENSMUSG00000028931	Kcnab2	0.305951	0.560749	0.073198	44.6354	50.807	67.1369	51.5428
ENSMUSG00000028959	Fastk	-0.384619	0.560749	0.0732232	23.6721	30.5071	21.9464	19.5721
ENSMUSG00000032902	Slc16a1	-0.264215	0.560749	0.073322	64.9633	58.47	50.5603	52.1186
ENSMUSG00000028556	Dock7	0.677101	0.560749	0.0733242	5.08857	6.00033	6.16735	11.4152
ENSMUSG00000039678	Tbc1d13	0.405485	0.561776	0.0735191	24.1864	18.4835	32.4972	24.4392
ENSMUSG00000064367	mt-Nd5	-0.130862	0.561776	0.0735971	1726.12	1721.67	1586.75	1562.19
ENSMUSG00000031983	2310022B05Rik	-0.507141	0.561776	0.0737753	14.2166	11.3183	8.45115	9.43339
ENSMUSG00000034248	Slc25a37	-0.421046	0.561776	0.0738191	19.7331	30.1403	17.8201	19.0535
ENSMUSG00000006678	Pola1	-0.217536	0.561776	0.0738402	89.7345	90.3548	80.5052	74.6024
ENSMUSG00000000605	Clcn4	-0.451276	0.561776	0.0739471	25.9624	45.709	23.1709	27.516
ENSMUSG00000002083	Bbc3	-0.602669	0.561776	0.0739586	9.72759	8.26258	6.72727	5.25887
ENSMUSG00000014303	Glis2	0.784216	0.561776	0.0739761	4.14821	3.15662	8.14021	4.8871
ENSMUSG00000039473	Ubn1	0.1991	0.561776	0.0739764	110.908	106.892	120.042	129.689
ENSMUSG00000036817	Sun1	-0.364909	0.561776	0.0740376	28.6641	35.0981	26.5296	22.9493
ENSMUSG00000038943	Prc1	0.19318	0.561776	0.0740386	135.962	126.952	155.433	145.329
ENSMUSG00000024231	Cul2	-0.312057	0.562634	0.0742046	55.8781	45.5487	41.7086	39.9141
ENSMUSG00000100967	Gm29666	0.531638	0.562931	0.0743128	6.56588	8.27744	11.2925	10.2568
ENSMUSG00000030811	Fbxl19	-0.371489	0.562931	0.0743493	32.4496	25.6478	23.6981	21.0315
ENSMUSG00000073437	D330041H03Rik	0.612112	0.563928	0.0745339	5.42613	11.5254	13.2333	11.0517
ENSMUSG00000024725	Ostf1	0.317395	0.564352	0.0746658	49.9767	57.1724	54.9452	78.0769
ENSMUSG00000031609	Sap30	-0.328494	0.564352	0.0747115	33.6793	32.651	26.0783	26.7036
ENSMUSG00000031781	Ciapin1	0.359411	0.564352	0.0747489	19.8104	23.318	29.9819	25.6404
ENSMUSG00000037486	Asxl2	0.190504	0.565006	0.0748886	157.071	144.609	179.395	165.055
ENSMUSG00000036299	BC031181	-0.4515	0.565378	0.074991	16.1451	18.3148	11.3367	13.7423
ENSMUSG00000039197	Adk	-0.420033	0.565496	0.0750598	21.2097	18.7371	16.3692	13.6071
ENSMUSG00000027901	Dennd2d	0.583113	0.565854	0.0752179	7.97706	5.32546	10.7728	9.24899
ENSMUSG00000026027	Stradb	-0.538455	0.565854	0.0752973	11.5536	11.3185	9.5594	6.30472
ENSMUSG00000027487	Cdk5rap1	-0.585037	0.565854	0.0753251	8.62807	13.2263	8.28577	6.39712
ENSMUSG00000038991	Txndc5	0.195303	0.565854	0.0753426	126.635	119.048	145.539	135.967
ENSMUSG00000021313	Ryr2	0.175628	0.565854	0.0753775	179.739	195.572	213.675	210.394
ENSMUSG00000031652	N4bp1	0.265219	0.565854	0.0754259	48.0219	47.9689	57.1663	58.1672
ENSMUSG00000002846	Timmdc1	0.358308	0.565957	0.075497	23.2763	23.6247	27.1088	32.9037
ENSMUSG00000036046	5031439G07Rik	0.390089	0.565957	0.0755459	39.3371	27.1257	49.5625	37.434
ENSMUSG00000041528	Rnf123	0.335494	0.566453	0.0756653	40.2401	53.1349	67.1202	51.0793
ENSMUSG00000036606	Plxnb2	-0.351839	0.567357	0.0758705	27.0607	30.0653	20.9505	23.7236
ENSMUSG00000040250	Ints13	-0.292839	0.567357	0.0758926	49.6834	49.0872	38.2553	42.2987
ENSMUSG00000045392	Olfr1033	0.5677	0.567926	0.0760746	6.02382	6.44793	8.81464	9.65907
ENSMUSG00000027669	Gnb4	-0.177613	0.567926	0.0760754	250.118	245.332	207.313	230.394
ENSMUSG00000024369	Nelfe	-0.338452	0.569158	0.0762938	43.7673	36.4933	34.7071	28.8629
ENSMUSG00000038290	Smg6	0.330347	0.569361	0.0764046	48.3482	70.7864	67.2264	81.0153
ENSMUSG00000022996	Wnt10b	-0.346636	0.569361	0.0764279	29.3197	26.5173	23.0047	20.9956
ENSMUSG00000032018	Sc5d	-0.322946	0.569578	0.0765105	50.2839	40.1725	36.8444	35.3793
ENSMUSG00000017697	Ada	0.483102	0.570261	0.076726	9.62618	9.20079	14.2563	12.1314
ENSMUSG00000021203	Otub2	0.685727	0.570261	0.0767534	3.28066	6.11132	7.88407	6.89436
ENSMUSG00000020142	Slc1a4	-0.700123	0.570261	0.0767721	7.46117	6.17095	3.39491	4.8862
ENSMUSG00000026356	Dars	-0.188176	0.570261	0.0768696	139.534	136.322	122.392	119.796
ENSMUSG00000055612	Cdca7	0.224517	0.570261	0.0768699	75.0627	70.6357	83.4296	86.6675
ENSMUSG00000091227	Gm3755	0.525811	0.570492	0.0769545	7.71344	8.36458	13.2191	10.0933
ENSMUSG00000028917	Plekhm2	-0.173765	0.572926	0.0773367	226.118	213.547	192.063	197.542
ENSMUSG00000021578	Ccdc127	-0.367821	0.572962	0.0773953	33.2584	25.4172	24.1963	21.2524
ENSMUSG00000015120	Ube2i	-0.181544	0.573051	0.0774761	169.683	165.819	145.676	149.994
ENSMUSG00000003166	Dgcr2	0.302047	0.573051	0.0775718	36.0782	39.416	48.8031	44.465
ENSMUSG00000018405	Mrm1	0.818627	0.573051	0.0777869	5.88402	4.51198	5.07071	15.528
ENSMUSG00000028426	Rad23b	-0.20667	0.573051	0.0778044	166.879	197.253	147.352	167.75
ENSMUSG00000029577	Ube3b	0.226935	0.573051	0.0778464	85.0637	73.116	91.1863	93.5361
ENSMUSG00000036781	Rps27l	-0.374404	0.573051	0.0778526	27.2796	22.3524	18.8801	19.335
ENSMUSG00000034266	Batf	-0.263567	0.573051	0.0779581	59.2519	56.181	48.4419	47.7295
ENSMUSG00000030560	Ctsc	-0.312165	0.573051	0.0779663	38.7342	35.3034	28.5222	31.0167
ENSMUSG00000040021	Lats1	-0.239323	0.573051	0.0780015	89.6477	78.1906	72.0232	70.0895
ENSMUSG00000041530	Ago1	0.240907	0.573051	0.0780078	73.6511	65.0756	81.6826	82.0583
ENSMUSG00000032402	Smad3	0.524332	0.573051	0.0780148	11.9031	7.54533	12.8512	15.054
ENSMUSG00000055302	Mrfap1	-0.17875	0.573051	0.0780924	200.687	186.476	173.596	168.522
ENSMUSG00000024673	Ms4a1	-0.159439	0.573051	0.0781559	340.151	319.702	297.571	293.27
ENSMUSG00000031012	Cask	0.983706	0.573051	0.0781629	6.52886	3.35311	4.36768	16.3265
ENSMUSG00000033808	Tmem87a	-0.322617	0.573051	0.0782407	40.5955	46.0826	31.561	37.6542
ENSMUSG00000056888	Glipr1	-0.25808	0.573051	0.0782749	74.4089	66.2019	62.5728	55.2266
ENSMUSG00000026873	Phf19	0.408093	0.573051	0.0783218	24.0254	21.1612	23.9953	35.9371
ENSMUSG00000104213	Ighd	0.513968	0.57403	0.0785095	8.95906	15.2526	18.156	16.2414
ENSMUSG00000041939	Mvk	-0.432654	0.575018	0.0786986	17.5662	18.9119	15.0766	12.0597
ENSMUSG00000043257	Pigv	0.48419	0.575375	0.0788014	9.0459	10.1745	13.8302	13.1136
ENSMUSG00000015656	Hspa8	-0.129486	0.576147	0.0789613	2823.19	2727.5	2511.42	2562.57
ENSMUSG00000021270	Hsp90aa1	-0.129456	0.576281	0.0792108	1492.5	1534.23	1394.36	1372.76
ENSMUSG00000004937	Sgta	-0.29495	0.576281	0.0792439	48.5598	50.5949	38.0164	42.6396
ENSMUSG00000016921	Srsf6	0.169816	0.576281	0.079248	188.772	189.407	211.134	214.218
ENSMUSG00000038178	Slc43a2	-0.309887	0.576281	0.0792619	63.9672	86.144	53.0407	67.5864
ENSMUSG00000026135	Zfp142	0.28461	0.576281	0.0792837	42.387	45.2638	57.768	49.4187
ENSMUSG00000027242	Wdr76	0.269347	0.576281	0.0794034	46.9983	44.892	57.0166	53.8274
ENSMUSG00000112023	Lilr4b	0.460224	0.576281	0.079469	13.7097	10.7933	19.0657	14.8476
ENSMUSG00000030214	Plbd1	-0.400401	0.576281	0.0794709	21.7776	19.9553	16.4501	15.2773
ENSMUSG00000033943	Mga	-0.17219	0.576281	0.0794872	247.515	232.457	217.514	208.564
ENSMUSG00000036390	Gadd45a	0.596514	0.576281	0.0795645	4.53609	5.83849	7.85364	7.75016
ENSMUSG00000038806	Sde2	0.327342	0.576281	0.0796	38.921	31.6593	39.5254	48.8046
ENSMUSG00000104910	Gm43331	0.393923	0.576281	0.0796288	16.5367	15.5312	19.9615	22.0806
ENSMUSG00000035992	Fnip1	0.272428	0.577594	0.0798739	42.6018	45.4695	53.0906	53.2865
ENSMUSG00000106341	Gm43330	0.465857	0.577594	0.0799636	9.89227	12.5597	14.4548	16.515
ENSMUSG00000033557	Fam20b	0.305002	0.577594	0.0799729	35.6057	34.4327	45.3602	41.3392
ENSMUSG00000035620	Ric8b	0.461195	0.577814	0.0800576	10.8543	10.4795	13.6061	15.6826
ENSMUSG00000097418	Mir155hg	-0.552732	0.578148	0.0801881	8.59089	11.4175	7.37625	6.33167
ENSMUSG00000020287	Mpg	0.379981	0.578148	0.0802124	16.5301	17.8336	21.9865	22.6816
ENSMUSG00000028977	Casz1	0.303881	0.578551	0.0803618	37.5748	38.0986	43.8334	49.4705
ENSMUSG00000050796	B3galt6	0.735272	0.578551	0.080377	2.93299	4.04992	6.28713	5.41894
ENSMUSG00000027534	Snx16	0.728928	0.578656	0.0804535	3.85779	3.63187	5.11994	7.25869
ENSMUSG00000030761	Myo7a	-0.527955	0.578656	0.0806092	27.2143	43.3917	16.3484	32.4038
ENSMUSG00000029569	Tmem168	0.351876	0.578656	0.0806145	35.78	40.9513	40.0169	57.6703
ENSMUSG00000034917	Tjp3	0.602454	0.578656	0.0806539	7.15149	5.35145	9.40449	9.45638
ENSMUSG00000068855	Hist2h2ac	0.160352	0.578656	0.0806632	267.69	254.909	293.133	290.904
ENSMUSG00000033065	Pfkm	-0.536342	0.579611	0.0808507	8.93569	11.1556	6.78782	7.05575
ENSMUSG00000015766	Eps8	0.624629	0.580798	0.081097	6.44325	13.4726	12.2608	17.0837
ENSMUSG00000093384	Gm20689	0.578447	0.580798	0.0811253	9.92839	5.71164	10.2563	12.9952
ENSMUSG00000049106	Dcaf5	0.378996	0.580973	0.0812042	42.3844	45.7943	42.8285	72.4887
ENSMUSG00000040022	Rab11fip2	0.498695	0.581497	0.0813321	7.9095	10.5029	13.3513	12.7075
ENSMUSG00000031292	Cdkl5	-0.514347	0.581538	0.0815126	11.9702	13.1083	6.96308	10.5428
ENSMUSG00000029771	Irf5	0.19479	0.581538	0.0815692	123.792	138.868	157.386	143.643
ENSMUSG00000068039	Tcp1	-0.145082	0.581538	0.0815725	712.724	647.644	621.06	609.204
ENSMUSG00000014453	Blk	0.208883	0.581538	0.0815831	85.6982	85.1212	97.4882	99.8693
ENSMUSG00000038384	Setd1b	0.196432	0.581538	0.0816523	103.787	116.769	128.517	124.345
ENSMUSG00000036686	Cc2d1a	0.373259	0.581538	0.0816821	27.239	22.8834	38.0021	27.403
ENSMUSG00000021595	Nsun2	-0.187917	0.581538	0.08172	220.111	219.629	176.784	208.664
ENSMUSG00000036529	Sbf1	-0.260813	0.582282	0.0819649	112.706	95.1042	98.8427	75.1674
ENSMUSG00000038425	Poli	-0.51442	0.582282	0.081967	11.5094	10.7563	8.79824	6.89096
ENSMUSG00000020755	Sap30bp	-0.309889	0.582282	0.0819884	48.0669	45.5147	40.7403	35.0357
ENSMUSG00000028452	Vcp	-0.148274	0.583128	0.0821623	517.986	484.506	448.816	455.615
ENSMUSG00000032254	Kif23	0.242475	0.583348	0.0823072	97.242	127.017	121.71	142.305
ENSMUSG00000041607	Mbp	-0.347971	0.583348	0.0823603	38.183	28.8967	25.6329	26.9558
ENSMUSG00000017009	Sdc4	0.175864	0.583348	0.0824434	187.914	180.376	216.444	199.957
ENSMUSG00000019773	Fbxo5	0.320801	0.583348	0.0824578	30.8314	37.1394	40.1993	44.4894
ENSMUSG00000034055	Phka1	-0.497618	0.583348	0.0825142	12.3558	14.3061	11.0157	8.09266
ENSMUSG00000093800	Gm20796	0.652781	0.583348	0.0825434	8.69995	4.5448	12.8815	8.05649
ENSMUSG00000040952	Rps19	-0.153896	0.583348	0.0825766	495.52	451.1	419.11	431.484
ENSMUSG00000016262	Sertad4	0.57693	0.584446	0.0828539	6.33378	11.915	14.3064	12.3104
ENSMUSG00000001158	Snrnp27	-0.314104	0.584446	0.0828559	41.2781	38.2606	34.4963	29.6631
ENSMUSG00000015672	Mrpl32	-0.401502	0.584446	0.0830403	23.2042	19.9236	17.8504	14.9342
ENSMUSG00000024170	Telo2	-0.350813	0.584446	0.0830512	32.0213	44.0417	28.3646	31.0184
ENSMUSG00000024740	Ddb1	-0.154109	0.584446	0.0830532	354.355	357.759	312.505	327.215
ENSMUSG00000000827	Tpd52l2	-0.317719	0.584446	0.0830612	36.4002	34.2839	27.6191	29.004
ENSMUSG00000090100	Ttbk2	-0.460604	0.585934	0.0833705	16.9239	17.9793	10.6942	14.5662
ENSMUSG00000029563	Foxp2	0.316905	0.585934	0.0834204	28.0231	31.6061	38.384	36.0332
ENSMUSG00000022895	Ets2	0.699737	0.585934	0.0834873	5.18383	3.94929	6.52031	8.16965
ENSMUSG00000023923	Tbc1d5	-0.320928	0.585934	0.0835025	34.6443	41.3101	29.9781	30.821
ENSMUSG00000060143	Gm10076	-0.209214	0.585934	0.0835477	206.368	164.114	157.87	162.253
ENSMUSG00000037826	Ppm1k	0.385731	0.587364	0.0838068	16.9109	21.7556	28.1127	22.682
ENSMUSG00000027597	Ahcy	-0.203422	0.589013	0.0840974	116.32	104.903	96.362	95.6966
ENSMUSG00000001786	Fbxo7	0.556276	0.589182	0.0841767	19.9775	10.1802	24.2657	17.7772
ENSMUSG00000019039	Dalrd3	0.41501	0.590173	0.0843737	19.8621	26.1717	24.0247	37.156
ENSMUSG00000091985	Gm17354	0.769474	0.590428	0.08448	3.30744	2.60039	4.61303	5.42474
ENSMUSG00000007850	Hnrnph1	-0.148225	0.590428	0.0845663	419.324	399.188	372.809	365.854
ENSMUSG00000056204	Pgpep1	0.414962	0.590428	0.0845765	21.7067	17.2135	29.0993	22.94
ENSMUSG00000053560	Ier2	0.354446	0.590515	0.0846986	18.2926	20.7801	26.0619	24.0175
ENSMUSG00000054702	Ap1s3	0.319217	0.590515	0.0846998	33.7711	40.0062	42.11	49.7171
ENSMUSG00000024055	Cyp4f13	0.590877	0.591323	0.0848793	5.7896	5.66118	6.98439	10.2091
ENSMUSG00000006731	B4galnt1	0.194446	0.591323	0.0849807	102.296	103.468	121.589	114.12
ENSMUSG00000032053	Pou2af1	0.132068	0.591323	0.0849822	859.602	810.998	928.912	901.988
ENSMUSG00000024143	Rhoq	0.367378	0.592327	0.0852109	20.9498	16.1541	24.6662	23.1114
ENSMUSG00000062272	Olfr1129	0.695015	0.592327	0.0852376	3.38877	4.26394	6.16132	6.25785
ENSMUSG00000038838	Vars2	0.428739	0.592351	0.0852967	14.5103	19.3705	18.2079	27.3406
ENSMUSG00000022346	Myc	-0.207556	0.592438	0.0853649	154.15	176.942	130.5	155.836
ENSMUSG00000026843	Fubp3	-0.334873	0.592599	0.0854438	36.2446	38.8696	33.0422	26.8818
ENSMUSG00000020952	Scfd1	0.261873	0.592615	0.0855017	46.5579	44.0675	54.393	54.2681
ENSMUSG00000072235	Tuba1a	-0.287757	0.592899	0.085626	47.4679	46.6215	37.615	39.3809
ENSMUSG00000027134	Lpcat4	-0.609602	0.592899	0.0856565	6.79182	8.50628	5.34225	4.68836
ENSMUSG00000004266	Ptpn6	-0.17998	0.592899	0.0857264	360.467	329.697	279.641	329.018
ENSMUSG00000037020	Wdr62	-0.329268	0.592899	0.0857652	30.6883	28.1572	22.9581	23.7687
ENSMUSG00000048612	Myof	0.475876	0.593507	0.0859945	10.2784	13.5686	13.8976	19.1313
ENSMUSG00000021548	Ccnh	0.434278	0.593507	0.0860047	22.8385	36.0723	47.9148	31.8797
ENSMUSG00000078786	BC024978	0.468143	0.593507	0.0860203	11.6957	10.9631	13.6369	17.598
ENSMUSG00000075229	Ccdc58	-0.465312	0.594597	0.0862402	12.6201	15.151	10.4006	9.72987
ENSMUSG00000008475	Arpc5	-0.204084	0.594597	0.08629	98.548	101.291	84.258	89.0728
ENSMUSG00000001751	Naglu	-0.628719	0.594945	0.0863975	17.1747	7.95894	8.03204	7.78455
ENSMUSG00000025525	Apool	-0.458745	0.594945	0.0864522	14.3514	13.162	10.0369	9.95944
ENSMUSG00000046179	E2f8	0.217058	0.595249	0.0865526	127.096	100.578	132.998	131.298
ENSMUSG00000004043	Stat5a	-0.206256	0.595249	0.086608	144.782	139.578	135.606	111.719
ENSMUSG00000026955	Sapcd2	0.433041	0.595775	0.0867434	15.4339	17.4649	26.8344	18.1675
ENSMUSG00000026019	Wdr12	0.273619	0.595775	0.0867965	47.1139	56.1621	57.9333	66.776
ENSMUSG00000046572	Zfp518b	-0.553978	0.595844	0.0869531	9.42264	17.6884	8.299	9.47582
ENSMUSG00000002963	Pnkp	-0.351599	0.595844	0.0869725	22.2904	27.7779	18.9131	20.2414
ENSMUSG00000016253	Nelfcd	0.313916	0.595844	0.0870102	32.915	29.6551	40.9787	36.9436
ENSMUSG00000040767	Snrnp25	-0.242865	0.595844	0.0870302	72.2282	66.6615	57.6671	59.5825
ENSMUSG00000030304	Ergic2	0.341916	0.596617	0.0871992	45.9197	72.1056	66.5717	80.5902
ENSMUSG00000028431	Ikbkap	-0.236593	0.596977	0.0873079	74.0259	82.2853	62.7272	69.6803
ENSMUSG00000052798	Nup107	-0.329222	0.597274	0.0874214	80.5053	88.8559	51.639	82.0614
ENSMUSG00000106948	Gm42785	0.239499	0.597274	0.0875158	56.0429	60.6868	70.3662	67.5781
ENSMUSG00000056952	Tatdn2	0.23319	0.597274	0.0875615	59.8751	62.0123	70.5962	72.6286
ENSMUSG00000032397	Tipin	-0.291422	0.597274	0.0875755	76.4047	57.1938	58.6616	50.5317
ENSMUSG00000025647	Shisa5	-0.259962	0.597666	0.0877348	89.7571	83.8108	62.4024	82.3303
ENSMUSG00000029840	Mtpn	-0.19361	0.597666	0.0877521	124.04	121.669	103.429	111.249
ENSMUSG00000026277	Stk25	-0.311098	0.597666	0.0878182	44.8488	39.0518	31.6879	35.7078
ENSMUSG00000028969	Cdk5	-0.530595	0.597666	0.0879353	9.82859	8.91159	6.60634	6.35121
ENSMUSG00000055835	Zfp1	0.380392	0.597666	0.0879955	15.8633	16.6633	20.9014	21.4373
ENSMUSG00000027087	Itgav	-0.303799	0.597666	0.0880203	37.6872	41.0818	33.9968	29.9543
ENSMUSG00000025133	Ints4	0.248412	0.597666	0.0880257	58.1143	62.5264	65.7485	77.2889
ENSMUSG00000017776	Crk	0.326384	0.597957	0.0881531	46.8828	34.6485	45.8253	56.0373
ENSMUSG00000020422	Tns3	-0.678992	0.597957	0.0882685	7.57685	6.79564	3.00995	5.80032
ENSMUSG00000018846	Pank3	-0.233715	0.597957	0.088287	85.6732	77.147	65.6093	72.5843
ENSMUSG00000056737	Capg	-0.197734	0.597957	0.0882931	113.259	112.046	102.595	94.1012
ENSMUSG00000014606	Slc25a11	-0.340355	0.598195	0.0883843	26.983	33.134	24.0539	23.3693
ENSMUSG00000034832	Tet3	0.174002	0.598557	0.0885728	184.198	201.546	225.392	210.178
ENSMUSG00000035601	Trmt10b	0.708531	0.598557	0.0886013	6.46673	3.69011	6.5571	9.72798
ENSMUSG00000005886	Ncoa2	0.208387	0.598557	0.0886947	96.2613	113.279	114.335	127.46
ENSMUSG00000025759	Mfsd8	-0.816955	0.598557	0.0887179	6.32955	25.1229	7.53429	7.76866
ENSMUSG00000023805	Synj2	-0.373613	0.598557	0.0888073	24.1033	19.4545	16.6312	16.9088
ENSMUSG00000113061	AL607105.1	-0.322673	0.598557	0.0888346	47.5276	36.5797	34.4945	32.77
ENSMUSG00000039176	Polg	-0.223762	0.598557	0.0888999	105.795	108.737	82.1422	101.371
ENSMUSG00000021557	Agtpbp1	-0.3693	0.598557	0.0891145	46.6432	72.5363	52.29	39.4338
ENSMUSG00000028078	Dclk2	0.647484	0.598557	0.0891204	7.88394	4.1278	10.2186	8.02497
ENSMUSG00000032384	Csnk1g1	-0.253908	0.598557	0.0891365	64.4465	77.6463	57.5038	61.3415
ENSMUSG00000037994	Slc9b2	0.594645	0.598557	0.0892139	4.44434	6.31844	7.49116	8.74601
ENSMUSG00000017718	Afmid	-0.483926	0.598557	0.0892962	12.838	11.3039	8.58292	8.65139
ENSMUSG00000028687	Mutyh	0.552438	0.598557	0.0893161	5.59669	5.71683	8.94911	7.74497
ENSMUSG00000041718	Alg13	0.461475	0.598557	0.089353	12.1991	9.33256	14.1096	15.3657
ENSMUSG00000090083	Rnf8	-0.306327	0.598557	0.0893651	41.1274	36.7107	30.833	31.9841
ENSMUSG00000035637	Grhpr	-0.557815	0.598557	0.0893803	25.6738	13.209	10.8434	15.054
ENSMUSG00000078599	Skint8	0.719328	0.598557	0.0894099	4.66319	3.32222	7.925	5.3306
ENSMUSG00000111307	CU041251.5	-0.331569	0.598557	0.0894493	27.2232	25.8579	21.4029	20.7972
ENSMUSG00000022463	Srebf2	-0.161267	0.598673	0.0895227	286.304	268.611	242.155	253.79
ENSMUSG00000020253	Ppm1m	0.32101	0.599542	0.0897363	25.5802	26.0233	34.359	30.3166
ENSMUSG00000040331	Nsmce4a	-0.220042	0.599542	0.0897652	82.6755	85.8785	75.1582	69.7633
ENSMUSG00000001150	Mcm3ap	-0.258018	0.599911	0.0898844	120.417	111.645	115.837	83.0255
ENSMUSG00000032097	Ddx6	0.146653	0.599911	0.0899796	391.1	374.741	414.388	433.083
ENSMUSG00000046079	Lrrc8d	0.300435	0.599911	0.0899894	30.5858	34.1376	39.0279	40.6223
ENSMUSG00000042138	Msantd2	-0.488942	0.600079	0.090071	11.8188	12.4448	8.51814	8.76551
ENSMUSG00000021486	Prelid1	-0.180977	0.600967	0.0902607	174.359	162.445	141.437	155.261
ENSMUSG00000002797	Ggct	0.621672	0.601259	0.0903609	7.06021	4.0619	9.3008	7.58937
ENSMUSG00000020694	Tlk2	-0.214954	0.601452	0.0904465	84.4125	90.5552	77.6622	73.2472
ENSMUSG00000030629	Zfand6	-0.317186	0.601702	0.0906015	60.1098	45.1889	39.0623	45.1671
ENSMUSG00000026972	Arrdc1	-0.418473	0.601702	0.0906655	16.0376	19.6126	14.0918	12.61
ENSMUSG00000007610	Gtpbp3	-0.344407	0.601702	0.0907491	23.1032	23.9853	17.3615	19.6691
ENSMUSG00000042772	Smg7	-0.194262	0.601702	0.0907634	180.083	171.961	139.723	167.496
ENSMUSG00000027332	Ivd	0.463112	0.601702	0.0907843	15.0163	26.7023	32.6565	23.8539
ENSMUSG00000031490	Eif4ebp1	-0.274032	0.601702	0.0908229	52.0035	49.3832	41.3084	42.4779
ENSMUSG00000038119	Cdon	0.368365	0.602806	0.0910462	16.443	22.852	24.9735	25.8556
ENSMUSG00000049624	Slc17a5	-0.459187	0.603149	0.0911722	12.5682	15.4186	10.2737	10.0548
ENSMUSG00000024640	Psat1	-0.231092	0.603149	0.0912184	80.7601	77.9168	70.592	64.8515
ENSMUSG00000025823	Pdia4	0.133167	0.603149	0.0912983	596.219	588.477	639.283	659.727
ENSMUSG00000002455	Prpf6	-0.285921	0.603149	0.0913555	139.418	93.9643	101.875	87.1967
ENSMUSG00000040111	Gramd1b	-0.633783	0.603149	0.0914671	29.928	15.6828	9.40211	19.6394
ENSMUSG00000003184	Irf3	0.304181	0.603149	0.0914869	31.1427	31.8228	35.9711	41.6918
ENSMUSG00000051124	Gimap9	0.326356	0.603149	0.0915062	27.6917	22.8739	30.7621	32.5681
ENSMUSG00000020238	Ncln	-0.280142	0.603149	0.0915509	59.0763	54.3566	51.5782	42.2391
ENSMUSG00000096979	Gm26880	0.209498	0.60371	0.0916928	163.372	198.834	191.027	227.41
ENSMUSG00000075033	Nxpe3	-0.292471	0.604006	0.091796	42.889	40.4243	34.9518	33.1316
ENSMUSG00000000561	Wdr77	-0.279729	0.604006	0.0918512	54.1037	47.4078	41.7978	41.7822
ENSMUSG00000032113	Chek1	0.379607	0.604059	0.0919631	15.7907	15.9133	21.9875	19.3533
ENSMUSG00000050855	Zfp940	-0.630365	0.604059	0.0919725	6.93427	14.9155	5.60786	7.01176
ENSMUSG00000051234	Rnf7	-0.385277	0.604618	0.0921145	29.9003	30.7524	18.184	28.1233
ENSMUSG00000031403	Dkc1	-0.181984	0.605308	0.0923428	155.65	163.555	133.541	147.502
ENSMUSG00000058503	Fam133b	0.256965	0.605308	0.0924252	48.0099	51.1732	55.3008	63.0443
ENSMUSG00000097039	Pvt1	0.396809	0.605308	0.0924415	13.8518	13.6952	16.71	19.482
ENSMUSG00000032383	Ppib	-0.176922	0.605308	0.0924795	161.21	149.778	136.258	138.729
ENSMUSG00000074151	Nlrc5	0.218385	0.605308	0.0925629	66.8406	68.7817	80.6565	77.2363
ENSMUSG00000022428	Cby1	0.610116	0.605308	0.0925873	5.33847	5.02504	9.4224	6.53618
ENSMUSG00000038608	Dock10	0.133645	0.605308	0.0926752	1063.71	1165.22	1202.96	1242.16
ENSMUSG00000097636	Mirt1	0.347817	0.605308	0.0928617	19.0153	20.4102	26.9595	23.4435
ENSMUSG00000030224	Strap	-0.17322	0.605308	0.0928621	171.162	161.887	144.611	150.556
ENSMUSG00000025362	Rps26	-0.179917	0.605308	0.0928707	518.602	418.255	407.183	419.266
ENSMUSG00000026782	Abi2	-0.502681	0.605308	0.092878	10.8028	15.1603	8.17058	9.94416
ENSMUSG00000038013	Wipf2	-0.292526	0.605308	0.0929014	46.6015	46.8685	36.1535	40.0842
ENSMUSG00000058440	Nrf1	0.234403	0.607627	0.0933144	58.6445	55.2476	66.0281	67.8556
ENSMUSG00000035365	Parpbp	-0.355717	0.608215	0.0935148	43.9182	30.7428	28.3033	29.5982
ENSMUSG00000032468	Armc8	0.314743	0.608215	0.0935189	31.263	26.4377	37.0023	34.797
ENSMUSG00000021669	Col4a3bp	0.280403	0.608989	0.0936951	50.1398	45.8654	65.7895	51.1945
ENSMUSG00000055491	Pprc1	-0.318843	0.609011	0.0937992	70.3261	115.51	69.736	77.3649
ENSMUSG00000038717	Atp5l	-0.359501	0.609011	0.0938128	63.7964	44.7349	35.5376	48.7014
ENSMUSG00000028653	Trit1	-0.495695	0.610128	0.0942158	14.2747	23.58	15.4473	11.5871
ENSMUSG00000095676	Gm25099	-0.618198	0.610128	0.094216	9.34328	6.59534	6.03605	4.40805
ENSMUSG00000059729	Olfr1385	0.610771	0.610128	0.094297	5.02598	4.64368	6.4727	8.23139
ENSMUSG00000027367	Stard7	-0.220207	0.610128	0.094299	98.7304	90.027	86.3575	76.0882
ENSMUSG00000023249	Parp3	0.353149	0.610128	0.0943159	17.8612	21.1454	26.3692	23.6095
ENSMUSG00000095255	Gm23086	-0.700514	0.610128	0.0943284	5.67485	6.85672	3.04797	4.56525
ENSMUSG00000063583	Olfr1410	0.774064	0.610305	0.0944259	3.63274	2.43637	6.03743	4.37882
ENSMUSG00000022620	Arsa	-0.60932	0.610305	0.094515	8.22491	6.52676	4.25023	5.3148
ENSMUSG00000101249	Gm29216	-0.159829	0.610305	0.0945828	264.401	255.145	225.345	239.408
ENSMUSG00000020483	Dynll2	-0.301179	0.610305	0.094667	39.344	35.9771	29.2746	31.7643
ENSMUSG00000020696	Rffl	0.364642	0.610305	0.0946847	19.4396	15.9479	24.3427	21.195
ENSMUSG00000032092	Mpzl2	-0.300586	0.610305	0.0946996	40.77	39.573	29.5945	35.4037
ENSMUSG00000099375	Gm28187	-0.632389	0.610673	0.094814	7.97948	6.95449	5.94333	3.80318
ENSMUSG00000061689	Dlgap4	-0.411796	0.611121	0.0949408	30.5135	19.812	19.4005	18.0892
ENSMUSG00000034707	Gns	0.21271	0.612907	0.0952852	99.1385	122.928	125.758	131.452
ENSMUSG00000031537	Ikbkb	0.200911	0.612907	0.0953335	120.473	123.292	126.098	153.797
ENSMUSG00000061207	Stk19	0.457663	0.614048	0.0956247	11.6178	11.0574	18.5603	12.9015
ENSMUSG00000004561	Mettl17	-0.56155	0.614048	0.0956261	10.472	20.4376	9.8189	9.70942
ENSMUSG00000004451	Ralb	-0.314514	0.614066	0.0956878	43.6079	35.2227	33.5402	29.9265
ENSMUSG00000078435	AU041133	0.59073	0.614066	0.0957443	6.49405	4.87001	7.3936	9.60665
ENSMUSG00000079489	C030013D06Rik	0.840653	0.6143	0.0958384	2.74223	2.58327	2.93784	6.4826
ENSMUSG00000111283	AC126459.3	0.347561	0.617318	0.0963672	17.668	20.8146	24.8205	24.2262
ENSMUSG00000042502	Cd2bp2	-0.239339	0.617954	0.0965245	79.2814	71.8936	59.2268	68.5583
ENSMUSG00000022788	Fgd4	0.323355	0.619031	0.0967508	24.7655	23.3832	28.013	32.0794
ENSMUSG00000026234	Ncl	-0.127925	0.619193	0.0968343	3261.62	3229.32	2849.62	3089.95
ENSMUSG00000040174	Alkbh3	0.443716	0.620027	0.0970899	10.5159	13.6994	14.6239	18.1474
ENSMUSG00000026869	Psmd5	-0.307845	0.620027	0.0970974	52.8189	48.7654	47.2857	35.2184
ENSMUSG00000026333	Gin1	0.422709	0.620027	0.0971902	12.3763	12.2261	14.7439	18.09
ENSMUSG00000112013	AC153522.1	0.496382	0.620027	0.0972152	6.58732	8.43054	10.0069	11.1623
ENSMUSG00000070939	Tgfbrap1	0.331519	0.620027	0.0973396	19.3282	20.9541	27.5625	23.4593
ENSMUSG00000029580	Actb	-0.119775	0.620027	0.0973713	7456.47	7443.5	6812.64	6900.16
ENSMUSG00000093682	Gm20681	0.603057	0.620027	0.0973748	5.15638	11.2782	14.5747	10.7319
ENSMUSG00000050627	Gpd1l	0.310346	0.620027	0.0975431	36.7038	44.3047	44.5202	55.7879
ENSMUSG00000024560	Cxxc1	0.237814	0.620027	0.0975467	54.3365	58.5273	63.6702	69.2757
ENSMUSG00000020124	Usp15	0.206856	0.620027	0.0975468	118.994	95.639	123.746	123.616
ENSMUSG00000020423	Btg2	0.220081	0.621389	0.0978194	74.0117	67.2195	83.5715	80.9688
ENSMUSG00000039396	Neil3	0.34777	0.621556	0.097904	23.7206	29.5026	29.8561	37.5713
ENSMUSG00000057406	Nsd2	0.149884	0.62216	0.0980575	272.119	267.057	300.419	297.831
ENSMUSG00000054400	Cklf	-0.433832	0.62253	0.0981756	14.2071	19.0695	12.2449	12.298
ENSMUSG00000063268	Parp10	0.459487	0.62253	0.0982882	8.33028	10.0577	13.0518	12.2441
ENSMUSG00000050556	Kcnb1	-0.415736	0.62253	0.0983196	19.2197	22.1847	18.2791	13.144
ENSMUSG00000078984	Gm11027	0.367874	0.62253	0.0983832	20.0334	29.5965	34.9914	29.2346
ENSMUSG00000041849	Card6	-0.627305	0.62253	0.098408	20.6405	16.8845	20.7456	7.57794
ENSMUSG00000040811	Eml2	-0.573489	0.622541	0.0984682	8.54696	16.7004	7.99388	8.34272
ENSMUSG00000029447	Cct6a	-0.147373	0.622776	0.0985639	300.401	294.299	266.164	270.684
ENSMUSG00000031245	Hmgn5	0.243735	0.624044	0.0989354	52.6723	48.9188	59.0325	61.1586
ENSMUSG00000043909	Trp53bp1	-0.252179	0.624044	0.0989687	85.8781	106.918	90.1737	72.1683
ENSMUSG00000026014	Raph1	0.579927	0.624044	0.0990488	6.21246	10.0216	15.9402	8.72954
ENSMUSG00000039914	Coq10a	-0.650898	0.624044	0.0990702	5.51325	9.07901	5.45745	3.93846
ENSMUSG00000005161	Prdx2	-0.247359	0.624044	0.0991255	60.6255	62.6144	55.2225	48.8488
ENSMUSG00000019428	Fkbp8	-0.197993	0.624044	0.0991552	98.7127	108.093	89.659	90.6151
ENSMUSG00000006998	Psmd2	-0.169336	0.624044	0.0992236	202.428	226.113	190.789	190.299
ENSMUSG00000042675	Ypel3	-0.434389	0.624044	0.0994223	16.897	13.8266	12.053	10.7162
ENSMUSG00000050565	Tor1aip2	0.365342	0.624044	0.0994257	33.1506	52.5461	60.4844	48.5504
ENSMUSG00000040312	Cchcr1	0.318807	0.624044	0.0994343	21.1189	22.3903	25.85	28.3293
ENSMUSG00000057440	Mpp7	0.430896	0.624044	0.0994392	10.4039	10.8993	13.805	14.8803
ENSMUSG00000052384	Nrros	0.180192	0.624044	0.0994784	118.898	110.949	132.191	128.247
ENSMUSG00000038909	Kat7	0.232783	0.624044	0.0995977	63.2125	77.3348	85.7132	79.4491
ENSMUSG00000024283	Wac	0.190242	0.624044	0.099611	123.733	108.97	127.051	138.097
ENSMUSG00000031299	Pdha1	-0.223026	0.624044	0.0996432	77.3812	84.9209	67.6502	71.3542
ENSMUSG00000061665	Cd2ap	-0.182037	0.62428	0.0997905	123.426	116.628	105.226	106.298
ENSMUSG00000025403	Shmt2	-0.169923	0.62428	0.0997981	200.507	216.927	177.449	193.245
ENSMUSG00000040842	Szrd1	-0.269855	0.624589	0.099906	120.104	87.9434	76.1685	95.0045
ENSMUSG00000027291	Vps39	0.307786	0.6254	0.100095	60.5498	41.3129	57.0893	64.6789
ENSMUSG00000021408	Ripk1	0.253387	0.625809	0.100259	50.8264	45.0002	59.9381	54.5607
ENSMUSG00000068479	Mfap1a	0.258324	0.625809	0.100388	80.2258	61.4749	91.5507	78.124
ENSMUSG00000038280	Ostm1	0.33784	0.625809	0.100394	22.2461	18.8669	27.6254	24.4368
ENSMUSG00000020458	Rtn4	-0.236862	0.625809	0.100395	77.2664	71.3309	58.048	67.7453
ENSMUSG00000032308	Ulk3	-0.429083	0.625992	0.100483	24.6787	20.0911	13.1772	19.8543
ENSMUSG00000096458	Moap1	0.747872	0.6261	0.100685	2.36532	4.62027	6.86309	5.01641
ENSMUSG00000026883	Dab2ip	-0.864424	0.6261	0.100704	3.10705	7.06676	1.93856	3.43374
ENSMUSG00000026737	Pip4k2a	-0.427408	0.6261	0.100748	34.018	19.8022	18.2092	19.9635
ENSMUSG00000031467	Agpat5	-0.302477	0.6261	0.100754	34.4573	34.6372	26.5668	29.3147
ENSMUSG00000020070	Rufy2	-0.346165	0.6261	0.100849	22.6889	27.5095	20.2062	19.3287
ENSMUSG00000063952	Brpf3	-0.337094	0.6261	0.100853	44.5878	33.6069	27.1837	34.5185
ENSMUSG00000001323	Srr	0.512801	0.62657	0.100988	8.21613	8.84215	15.332	9.54834
ENSMUSG00000021327	Zkscan3	0.355867	0.627098	0.101131	51.0686	31.6301	52.1842	49.3705
ENSMUSG00000024603	Dctn4	-0.303016	0.629858	0.101636	43.5353	36.5684	34.4831	30.558
ENSMUSG00000101970	1810026B05Rik	-0.316106	0.630895	0.101982	35.6296	47.8751	32.6863	34.1513
ENSMUSG00000025041	Nt5c2	0.305067	0.630895	0.102001	35.4681	27.717	38.2936	39.5439
ENSMUSG00000106251	Gm42658	0.676756	0.630895	0.102116	3.52728	4.42078	7.48789	5.34254
ENSMUSG00000058900	Rsl1	-0.517507	0.630895	0.102134	9.40554	8.5854	6.63591	5.96232
ENSMUSG00000051817	Sox12	-0.36265	0.630895	0.102143	21.3215	21.3845	15.6723	17.4435
ENSMUSG00000020227	Irak3	0.578781	0.630895	0.102158	4.89635	4.70936	6.96758	7.38412
ENSMUSG00000042642	Flad1	-0.429825	0.631382	0.102299	19.9761	16.5579	16.3076	11.2004
ENSMUSG00000039316	Rftn1	-0.165677	0.631382	0.102454	184.591	176.595	164.413	157.757
ENSMUSG00000040699	Limd2	-0.18341	0.631382	0.102467	138.56	123.815	116.734	114.227
ENSMUSG00000026740	Dnajc1	-0.293558	0.631382	0.102474	49.1916	39.6958	35.2952	36.9989
ENSMUSG00000054814	Usp46	-0.619447	0.631579	0.102566	14.2593	6.6761	6.36498	6.37815
ENSMUSG00000023007	Prpf40b	0.446359	0.631649	0.102636	11.2522	18.0786	19.5244	20.1203
ENSMUSG00000030619	Eed	-0.224665	0.631899	0.102736	94.4675	79.6036	77.5928	71.3525
ENSMUSG00000070343	Gm10288	-0.187478	0.632329	0.102921	217.243	184.441	187.1	165.948
ENSMUSG00000039804	Ncoa5	0.250415	0.632329	0.102925	56.9067	72.8804	78.3475	75.9139
ENSMUSG00000073236	2500004C02Rik	0.629933	0.632922	0.10311	4.12403	5.55322	7.53539	7.47572
ENSMUSG00000025733	Rhot2	0.322962	0.632922	0.103232	26.4702	23.2987	28.7692	33.2154
ENSMUSG00000034837	Gnat1	0.662977	0.632922	0.103347	3.51233	4.6617	7.37501	5.67438
ENSMUSG00000026987	Baz2b	-0.209435	0.632922	0.103361	93.3923	96.169	75.7273	87.9378
ENSMUSG00000003135	Cnot11	-0.316418	0.632922	0.103424	30.7171	38.393	28.5001	26.9389
ENSMUSG00000036257	Pnpla8	-0.331969	0.632922	0.103432	62.2586	42.1916	38.359	43.6463
ENSMUSG00000051627	Hist1h1e	0.126689	0.632922	0.103485	635.932	623.222	692.654	682.158
ENSMUSG00000035202	Lars2	-0.139407	0.632922	0.103548	7510.34	6584.11	6589.94	6206.58
ENSMUSG00000031885	Cbfb	-0.186567	0.632922	0.103556	111.004	118.109	98.1418	103.011
ENSMUSG00000041308	Sntb2	-0.581164	0.633493	0.103809	17.2006	9.95052	11.5234	6.5927
ENSMUSG00000056498	Tmem154	0.378655	0.633493	0.103836	17.6157	19.901	28.9184	20.3701
ENSMUSG00000107068	Gm42742	-0.343718	0.633493	0.103952	22.9893	20.6134	18.4099	15.7656
ENSMUSG00000038539	Atf5	-0.421762	0.633493	0.103956	15.835	16.5616	13.6976	10.6457
ENSMUSG00000022263	Trio	0.181105	0.633493	0.103985	110.132	106.849	128.331	117.956
ENSMUSG00000094747	Olfr1307	0.273423	0.633493	0.104058	38.2972	39.0607	48.4938	45.1333
ENSMUSG00000095738	Gm25313	1.40392	0.633493	0.104066	4.80542	1.97275e-08	6.60797	5.69196
ENSMUSG00000096954	Gdap10	-0.488317	0.633497	0.10416	17.5862	11.3238	11.5869	9.0981
ENSMUSG00000028636	Ppcs	-0.464996	0.633497	0.104185	19.0662	12.359	12.3167	10.3898
ENSMUSG00000001065	Zfp276	-0.54184	0.633874	0.104364	16.1406	41.0772	18.2715	18.0201
ENSMUSG00000079297	Gm2223	-0.26077	0.633874	0.104366	73.7511	69.2868	50.9699	67.9197
ENSMUSG00000069727	Zfp975	0.526783	0.633903	0.104431	5.20031	6.79656	8.4662	8.83935
ENSMUSG00000053931	Cnn3	-0.298894	0.634969	0.104704	37.8945	36.5341	26.958	33.303
ENSMUSG00000023845	Lnpep	-0.186128	0.634969	0.104756	131.923	115.845	107.517	110.109
ENSMUSG00000028467	Gba2	0.331927	0.634969	0.104785	20.6862	22.5957	30.6625	24.1703
ENSMUSG00000035776	Cd99l2	0.538578	0.635432	0.104986	5.19987	4.69899	6.95118	7.41212
ENSMUSG00000034160	Ogt	-0.174695	0.635432	0.10501	170.132	163.107	139.299	155.51
ENSMUSG00000017774	Myo1c	0.181722	0.635432	0.10504	149.236	146.859	181.918	154.812
ENSMUSG00000034757	Tmub2	-0.478431	0.6364	0.105281	19.1932	12.108	11.6746	10.6822
ENSMUSG00000000148	Brat1	-0.401148	0.6364	0.105384	19.0678	19.6232	12.1303	16.9303
ENSMUSG00000031433	Rbm41	-0.377342	0.6364	0.105424	18.7765	20.2193	15.5535	14.5571
ENSMUSG00000049800	Sertad2	0.369632	0.6364	0.105439	17.1912	14.154	19.3072	21.0438
ENSMUSG00000053253	Ndfip2	-0.386842	0.636478	0.105533	18.0329	17.5456	13.9935	13.2391
ENSMUSG00000078185	Chml	-0.319655	0.636478	0.105687	38.9886	30.711	29.1305	26.6443
ENSMUSG00000049300	Prmt6	-0.391578	0.636478	0.105691	18.1518	18.9399	15.7591	12.6675
ENSMUSG00000029254	Stap1	-0.287677	0.636478	0.105691	41.0032	48.4989	37.2203	36.0942
ENSMUSG00000090841	Myl6	-0.171108	0.63679	0.105803	243.994	210.255	203.8	199.593
ENSMUSG00000052533	Nup188	-0.218921	0.636804	0.105866	115.624	92.665	90.7061	88.0868
ENSMUSG00000059796	Eif4a1	-0.179282	0.636804	0.105982	269.334	328.101	252.442	274.647
ENSMUSG00000028759	Hp1bp3	0.180045	0.636804	0.106023	135.299	156.971	169.396	161.766
ENSMUSG00000031004	Mki67	0.119831	0.636804	0.106044	2043.99	1953.77	2168.73	2175.14
ENSMUSG00000054770	Kctd18	0.400098	0.637192	0.106169	15.3128	13.9772	16.4843	21.9012
ENSMUSG00000024260	Sap130	0.226115	0.639075	0.106543	57.3524	56.2329	67.7555	65.1868
ENSMUSG00000085995	Gm2788	0.434749	0.639979	0.106753	10.6404	16.7803	18.7133	18.6434
ENSMUSG00000081945	Olfr607	0.426073	0.64015	0.106851	11.4384	17.178	17.2888	21.1014
ENSMUSG00000026024	Als2	0.310938	0.64015	0.106902	28.7181	23.3424	30.9722	33.4505
ENSMUSG00000026058	Khdrbs2	-0.750434	0.640408	0.107005	5.02132	10.1197	3.23659	5.63566
ENSMUSG00000098274	Rpl24	-0.210751	0.642195	0.107411	236.075	177.448	175.02	181.709
ENSMUSG00000054666	Olfr63	0.411116	0.642195	0.107424	12.8457	12.6074	18.9829	15.0327
ENSMUSG00000032431	Crtap	0.467332	0.642264	0.107496	8.44641	11.89	12.2277	15.8269
ENSMUSG00000001964	Emd	-0.34001	0.64255	0.10768	31.3845	25.6427	19.9416	24.9934
ENSMUSG00000020376	Rnf130	-0.347347	0.64255	0.107685	30.6986	22.5418	21.1777	20.6449
ENSMUSG00000074220	Zfp382	0.395803	0.64255	0.107725	14.3814	12.7032	17.1424	18.4322
ENSMUSG00000024459	H2-M5	-0.386981	0.642923	0.107878	17.05	20.8758	14.6029	14.422
ENSMUSG00000028671	Gale	0.432426	0.642923	0.107908	13.8756	10.5915	17.1616	15.995
ENSMUSG00000097412	1810014B01Rik	0.786841	0.642933	0.10797	12.4154	4.34712	15.153	9.58511
ENSMUSG00000037369	Kdm6a	-0.253781	0.643113	0.108095	58.5443	52.0873	49.0713	43.8191
ENSMUSG00000021519	Mterf3	0.375262	0.643113	0.108125	14.6023	18.8168	21.1624	22.1695
ENSMUSG00000112907	AC164623.1	-0.559037	0.643113	0.10829	8.04458	7.57015	5.91649	4.7452
ENSMUSG00000032508	Myd88	0.294062	0.643113	0.108299	36.0736	32.9907	38.2241	46.2371
ENSMUSG00000086922	Gm13835	-0.272227	0.643113	0.108302	46.5106	54.7513	43.1277	40.8324
ENSMUSG00000030365	Clec2i	-0.461016	0.643577	0.10858	17.912	13.057	9.66231	12.639
ENSMUSG00000030879	Mrpl17	-0.301125	0.643577	0.108667	29.6695	29.8672	23.0754	25.1494
ENSMUSG00000006058	Snf8	0.225796	0.643577	0.108708	56.7539	62.5591	67.7605	71.6136
ENSMUSG00000020439	Smtn	0.381053	0.643577	0.108731	16.3457	14.3005	19.6454	20.125
ENSMUSG00000097721	Rps6kb2	0.476165	0.643577	0.108741	9.88097	8.22299	13.9711	11.296
ENSMUSG00000024830	Rps6kb2	0.476166	0.643577	0.108743	9.88097	8.22299	13.9711	11.296
ENSMUSG00000030720	Cln3	-0.599459	0.643796	0.108858	5.8479	6.81844	3.57347	4.68364
ENSMUSG00000027698	Nceh1	0.465023	0.643796	0.108901	10.7321	13.1785	13.1538	19.8832
ENSMUSG00000036333	Kidins220	0.202012	0.643829	0.109002	110.532	90.9918	119.755	111.839
ENSMUSG00000061991	Hist1h2af	0.146107	0.643829	0.109027	269.523	264.213	300.348	290.434
ENSMUSG00000110246	C130073E24Rik	0.519229	0.643906	0.109101	6.6253	8.37504	13.1842	8.52286
ENSMUSG00000022443	Myh9	-0.122058	0.64406	0.109187	1914.28	2019.87	1767.08	1847.6
ENSMUSG00000015733	Capza2	-0.297925	0.644394	0.109368	145.681	93.3356	107.288	85.1391
ENSMUSG00000039410	Prdm16	-0.502079	0.644394	0.109401	29.8355	15.0167	18.4572	12.8013
ENSMUSG00000047583	Tyw3	-0.718248	0.644394	0.109425	7.37351	9.42961	8.21089	3.39888
ENSMUSG00000038582	Pptc7	-0.252841	0.647153	0.110012	59.9533	54.8512	44.6021	51.4842
ENSMUSG00000060181	Slc35e3	0.510428	0.647153	0.11009	6.51034	7.62866	11.122	9.15281
ENSMUSG00000078762	Haus5	0.280201	0.647153	0.110278	31.7535	30.3759	38.9832	36.5566
ENSMUSG00000058773	Hist1h1b	0.132112	0.647153	0.110297	482.936	467.239	524.453	516.897
ENSMUSG00000018363	Smurf2	0.331206	0.647153	0.110305	21.6527	28.8238	34.5481	29.1982
ENSMUSG00000020460	Rps27a	-0.159112	0.647153	0.110396	525.848	439.053	430.658	433.346
ENSMUSG00000004462	Tbccd1	0.42657	0.647153	0.110578	10.1561	9.53529	13.3607	13.118
ENSMUSG00000057788	Ddx49	-0.279535	0.647153	0.110584	40.9142	41.2882	35.8902	32.0277
ENSMUSG00000001415	Smg5	0.193475	0.647153	0.110586	100.508	87.6392	107.34	107.591
ENSMUSG00000026433	Rab29	0.560767	0.647153	0.110599	5.10364	5.48497	7.7315	7.90109
ENSMUSG00000031950	Gabarapl2	-0.36956	0.647153	0.110669	18.7045	22.3145	16.637	15.2355
ENSMUSG00000034761	Map4k5	0.431624	0.647153	0.110674	10.2361	11.8012	17.2794	12.6202
ENSMUSG00000057672	Pkn1	0.169849	0.647153	0.110735	204.923	236.899	257.505	239.795
ENSMUSG00000039987	Phtf2	-0.291829	0.647153	0.110819	46.8559	52.3999	45.2205	36.3841
ENSMUSG00000039157	Fam102a	-0.401091	0.647153	0.110852	31.2466	32.8157	32.9637	19.2579
ENSMUSG00000021276	Cinp	-0.310713	0.647153	0.110866	27.8322	31.5981	23.085	24.7869
ENSMUSG00000021254	Gpatch2l	0.283215	0.64724	0.110947	34.7036	34.3518	38.7347	45.1815
ENSMUSG00000070565	Rasal2	-0.506581	0.64724	0.111042	9.45949	9.86214	7.36273	6.34663
ENSMUSG00000087267	4933427J07Rik	0.531581	0.64724	0.111118	6.51077	5.00222	8.35673	8.27744
ENSMUSG00000097295	Hmgb1-ps8	0.474077	0.64724	0.111124	7.6619	11.3597	11.7427	14.6203
ENSMUSG00000029714	Gigyf1	0.187982	0.647348	0.111203	89.7901	93.8886	104.7	104.599
ENSMUSG00000093032	Gm23631	-0.486336	0.647405	0.111277	13.1422	9.30577	8.3722	7.65469
ENSMUSG00000091993	B930036N10Rik	-0.513958	0.647405	0.111384	7.8399	10.423	6.27063	6.51119
ENSMUSG00000055866	Per2	0.396101	0.647405	0.111395	12.3873	14.9271	17.3888	18.5419
ENSMUSG00000054469	Lclat1	0.330124	0.647519	0.111476	19.3952	18.4155	23.2616	24.2741
ENSMUSG00000040618	Pck2	-0.379132	0.647893	0.111601	19.0397	18.704	15.9478	13.2061
ENSMUSG00000095193	Gm20939	-0.501269	0.648438	0.1118	8.89217	8.81906	6.23745	6.2644
ENSMUSG00000004815	Dgkq	-0.416184	0.648438	0.111816	15.5112	20.6082	11.7534	15.2633
ENSMUSG00000095567	Noc2l	-0.150896	0.649179	0.112005	268.639	280.962	239.536	255.212
ENSMUSG00000033105	Lss	-0.339087	0.649752	0.112212	107.746	77.7135	56.1449	90.0088
ENSMUSG00000039747	Orai2	0.329315	0.649752	0.112226	25.0703	29.1621	39.1506	29.5427
ENSMUSG00000098810	CAAA01180111.1	-0.448828	0.649868	0.112349	11.4862	13.1811	9.8809	8.30484
ENSMUSG00000074829	2010315B03Rik	-0.448827	0.649868	0.112368	11.4862	13.1811	9.8809	8.30484
ENSMUSG00000002204	Napsa	0.18612	0.650516	0.112592	109.884	101.498	115.095	125.117
ENSMUSG00000027668	Mfn1	-0.302213	0.650516	0.112646	59.7575	45.7224	37.592	47.6126
ENSMUSG00000051674	Dcun1d4	-0.655375	0.650516	0.112779	5.74249	6.86953	4.54179	3.53596
ENSMUSG00000062081	Gm6055	0.57258	0.650516	0.112834	4.42107	5.35202	7.41968	7.15295
ENSMUSG00000028945	Rheb	0.326411	0.650516	0.112839	23.5806	31.6842	32.636	36.3645
ENSMUSG00000027011	Ube2e3	0.260138	0.650516	0.112866	44.8265	41.8229	47.1821	56.3901
ENSMUSG00000110161	Gm45494	-0.737393	0.650516	0.11299	4.02572	4.05585	2.86917	2.02968
ENSMUSG00000038102	Trappc11	-0.249098	0.650516	0.113029	52.5725	53.9234	42.8765	46.6021
ENSMUSG00000091509	Gm17066	-0.483236	0.650516	0.113129	8.97905	10.7313	7.40639	6.73841
ENSMUSG00000003153	Slc2a3	-0.296682	0.650516	0.113283	40.5928	53.8214	38.5288	38.2425
ENSMUSG00000029029	Wrap73	0.40241	0.650516	0.113323	14.8515	11.4667	15.5104	19.266
ENSMUSG00000064380	Gm26448	-0.29058	0.650516	0.113363	38.9052	34.6711	31.3053	28.9318
ENSMUSG00000039202	Abhd2	0.219309	0.650516	0.113385	57.4265	58.0029	65.9547	68.3561
ENSMUSG00000014905	Dnajb9	0.449996	0.650516	0.11339	17.1143	10.2617	22.3296	15.1795
ENSMUSG00000034379	Wdr5b	-0.482371	0.650516	0.113484	9.90629	9.07012	6.54764	6.99248
ENSMUSG00000028127	Abcd3	0.301595	0.650516	0.113499	33.9156	29.3196	42.4638	35.6283
ENSMUSG00000016409	Nkap	0.32065	0.650516	0.11358	30.9742	35.9332	48.7927	35.28
ENSMUSG00000094365	Gm21982	0.650685	0.650516	0.11363	2.98521	7.12984	8.18458	7.94905
ENSMUSG00000024778	Fas	-0.23134	0.650516	0.113643	60.3216	67.9415	55.567	53.8117
ENSMUSG00000069020	Urm1	0.349544	0.650516	0.113701	18.0952	22.0647	27.9513	23.3209
ENSMUSG00000033931	Rbm34	-0.265845	0.650534	0.113766	48.0059	44.52	38.3095	38.58
ENSMUSG00000086533	Mypopos	0.492637	0.650765	0.113883	11.0457	7.31943	11.2548	14.3406
ENSMUSG00000104867	Gm43728	0.771946	0.650765	0.113954	1.91227	2.74275	4.94008	3.13867
ENSMUSG00000020605	Hs1bp3	0.593278	0.650765	0.113989	4.98703	5.06206	6.87956	8.26143
ENSMUSG00000033166	Dis3	-0.197327	0.650774	0.114149	92.4679	99.286	79.7648	87.256
ENSMUSG00000034883	Lrr1	0.591946	0.650774	0.114176	6.22382	4.51701	6.34242	9.93211
ENSMUSG00000032096	Arcn1	-0.15704	0.650774	0.11419	234.242	256.27	214.431	225.259
ENSMUSG00000031133	Arhgef6	-0.169767	0.650774	0.114296	146.073	158.524	139.033	131.944
ENSMUSG00000025781	Atp5c1	-0.187302	0.650774	0.114465	152.437	126.821	121.235	123.851
ENSMUSG00000027531	Impa1	-0.283703	0.650774	0.11448	39.0105	36.415	29.2258	32.6081
ENSMUSG00000020652	Cenpo	0.545428	0.650774	0.114512	16.8541	10.0196	13.063	26.287
ENSMUSG00000029670	Ing3	0.462253	0.650774	0.114577	11.5965	21.3271	22.0088	21.0077
ENSMUSG00000035011	Zbtb7a	0.173207	0.650774	0.114606	113.521	110.34	129.763	122.847
ENSMUSG00000026134	Prim2	0.264553	0.650774	0.11468	38.5375	38.8534	47.8725	45.1945
ENSMUSG00000032621	Srek1	0.198907	0.650774	0.114734	89.0024	108.297	114.915	111.63
ENSMUSG00000031021	Tmem9b	0.433837	0.650774	0.114748	11.8518	8.64007	14.0001	13.665
ENSMUSG00000035392	Dennd1a	-0.348187	0.650774	0.114785	26.017	34.647	26.8626	20.91
ENSMUSG00000054414	Slc30a7	-0.338613	0.651341	0.114946	35.9522	33.9446	33.1625	22.8297
ENSMUSG00000036620	Mgat4b	-0.628559	0.651687	0.115068	7.59913	6.86112	3.1682	6.16506
ENSMUSG00000022912	Pros1	-0.555334	0.651869	0.115162	7.47147	8.78478	4.77249	6.24015
ENSMUSG00000052373	Mpp3	0.559117	0.652366	0.115311	5.10332	4.65929	7.46532	6.96203
ENSMUSG00000010142	Tnfrsf13b	0.284521	0.65262	0.115484	45.1811	61.3548	72.263	57.6295
ENSMUSG00000020275	Rel	-0.151917	0.65262	0.115514	215.06	219.68	195.812	195.5
ENSMUSG00000032405	Pias1	0.269703	0.65262	0.115638	37.416	43.132	46.2173	50.7168
ENSMUSG00000055681	Cope	-0.245571	0.65262	0.115682	65.9324	61.3471	47.9939	59.1117
ENSMUSG00000042647	Acad12	0.58713	0.65262	0.115751	5.3583	4.39222	8.42245	6.39825
ENSMUSG00000006333	Rps9	-0.134835	0.65262	0.116044	713.004	634.707	607.388	619.84
ENSMUSG00000020393	Kremen1	-0.294983	0.65262	0.116106	37.558	31.8261	28.2898	28.2225
ENSMUSG00000029994	Anxa4	-0.353578	0.65262	0.116242	22.8542	21.5443	18.7796	16.1224
ENSMUSG00000076608	Igkj5	0.635873	0.65262	0.116311	4.89734	4.15013	5.12784	8.79446
ENSMUSG00000041297	Cdk13	0.173885	0.65262	0.116338	139.152	161.961	171.567	168.069
ENSMUSG00000052934	Fbxo31	-0.371977	0.65262	0.116408	19.9845	18.7982	16.8565	13.3618
ENSMUSG00000094842	Gm22639	0.460348	0.65262	0.116431	7.36528	8.85983	12.1188	10.3312
ENSMUSG00000025477	Inpp5a	0.549298	0.65262	0.11653	9.55509	4.80022	9.47858	10.3692
ENSMUSG00000079084	Ccdc82	0.170154	0.65262	0.116546	117.07	111.341	129.38	127.64
ENSMUSG00000036438	Calm2	0.153134	0.65262	0.11658	195.325	191.06	210.976	218.497
ENSMUSG00000024384	Iws1	0.168235	0.65262	0.11659	131.811	145.828	159.9	152.359
ENSMUSG00000036591	Arhgap21	0.189421	0.65262	0.116607	81.8364	80.9662	92.7478	92.8859
ENSMUSG00000056167	Cnot10	-0.252942	0.65262	0.116638	50.9161	50.7434	42.7721	42.5405
ENSMUSG00000109336	Samd4b	0.263394	0.65262	0.116641	49.3083	41.1666	54.0585	54.4572
ENSMUSG00000030102	Itpr1	-0.166575	0.65262	0.11666	135.377	140.004	120.988	124.267
ENSMUSG00000013858	Tmem259	-0.228817	0.65262	0.116673	59.2042	62.0012	53.0273	50.5042
ENSMUSG00000002103	Acp2	-0.504883	0.65262	0.116703	6.35517	9.02248	5.07856	5.60016
ENSMUSG00000045410	Akr1e1	0.669985	0.653042	0.116884	5.47856	7.49796	16.6626	6.76092
ENSMUSG00000032212	Sltm	-0.163032	0.653042	0.11706	213.144	219.149	180.263	205.359
ENSMUSG00000026307	Scly	0.366669	0.653042	0.11709	15.8206	13.7799	18.5517	19.5394
ENSMUSG00000020571	Pdia6	-0.155321	0.653042	0.117167	269.217	244.728	223.395	237.824
ENSMUSG00000007050	Lsm2	-0.302257	0.653042	0.117195	26.2465	28.6206	21.6403	22.8212
ENSMUSG00000022672	Prkdc	0.207076	0.653042	0.1172	88.49	89.5386	113.329	92.8135
ENSMUSG00000037754	Ppp1r16b	0.142093	0.653042	0.117271	259.961	267.467	291.968	290.117
ENSMUSG00000043008	Klhl6	0.190222	0.653042	0.117308	90.9581	105.011	114.351	109.218
ENSMUSG00000022750	Klhl22	0.417111	0.653042	0.11733	10.9223	14.4026	16.9346	16.6997
ENSMUSG00000053510	Nrd1	-0.225168	0.654782	0.117705	202.532	269.703	179.335	222.885
ENSMUSG00000059811	Atl2	0.220004	0.654905	0.117788	56.0091	57.214	64.1731	67.6015
ENSMUSG00000091957	Rps2-ps10	-0.733893	0.655035	0.117873	9.4398	4.62294	5.5902	2.95658
ENSMUSG00000046417	Lrrc75a	0.712652	0.655816	0.118109	4.02352	3.77985	8.96354	4.20609
ENSMUSG00000097779	4833407H14Rik	0.53296	0.655816	0.118137	5.71666	5.97201	6.95929	9.83511
ENSMUSG00000036873	2410004B18Rik	0.372274	0.656468	0.118379	14.7231	13.4712	17.0755	19.3837
ENSMUSG00000070780	Rbm47	0.479706	0.656468	0.118438	8.50451	13.6958	12.317	18.2125
ENSMUSG00000045409	Trim39	-0.307429	0.656468	0.118439	27.4472	32.7484	24.8422	23.87
ENSMUSG00000029049	Morn1	0.528307	0.657186	0.118681	6.09866	6.62204	11.2033	7.36522
ENSMUSG00000097195	Snhg5	-0.332272	0.657186	0.118692	23.3554	23.7502	17.1668	20.1124
ENSMUSG00000037447	Arid5a	0.131802	0.657419	0.118796	458.977	443.988	483.424	505.635
ENSMUSG00000025077	Dclre1a	-0.759213	0.657699	0.118908	15.8861	5.22007	4.94734	5.43353
ENSMUSG00000069911	Fam196b	0.32753	0.658523	0.119119	18.0124	22.9294	26.8327	24.6873
ENSMUSG00000035168	Tanc1	-0.448162	0.658565	0.119197	13.0419	19.5504	9.4766	14.1887
ENSMUSG00000013275	Slc41a1	-0.340594	0.658565	0.11925	28.4753	43.1756	28.6353	27.2825
ENSMUSG00000026321	Tnfrsf11a	-0.536305	0.658764	0.119379	8.53672	8.10485	7.00649	4.59465
ENSMUSG00000025140	Pycr1	-0.682158	0.658764	0.11941	5.32122	5.63807	2.73375	4.07653
ENSMUSG00000036435	Exoc1	-0.231242	0.658859	0.119489	57.9117	60.9456	51.2253	50.0404
ENSMUSG00000023004	Tuba1b	-0.129626	0.659483	0.11976	592.701	551.172	520.011	525.421
ENSMUSG00000030752	Kdm8	-0.604044	0.659483	0.119852	6.10428	9.47313	5.97034	4.21459
ENSMUSG00000046519	Golph3l	0.400117	0.659483	0.119853	11.1289	15.354	16.8133	18.1648
ENSMUSG00000009549	Srp14	-0.215141	0.659483	0.119936	70.1958	71.9247	58.7439	63.5191
ENSMUSG00000025162	Csnk1d	0.22473	0.659483	0.11995	71.3674	84.0346	81.9744	99.3165
ENSMUSG00000040945	Rcc2	-0.207923	0.659483	0.119973	254.38	348.893	249.553	270.578
ENSMUSG00000030327	Necap1	0.403407	0.65972	0.120079	11.9743	12.6254	18.9721	13.9064
ENSMUSG00000096160	Gm3436	0.552627	0.659777	0.120205	5.72068	4.57222	7.77735	7.33682
ENSMUSG00000020882	Cacnb1	0.494381	0.659777	0.120213	6.19219	6.89545	8.60602	9.73656
ENSMUSG00000028910	Mecr	-0.410096	0.661023	0.120502	15.0152	21.6006	14.8141	12.9519
ENSMUSG00000020910	Adprm	0.54184	0.662134	0.120796	4.65686	5.82281	7.24175	7.88451
ENSMUSG00000037351	Actr1b	-0.308628	0.662134	0.120829	42.3968	60.957	44.9897	38.4219
ENSMUSG00000015755	Tab2	0.17527	0.66243	0.120945	130.862	115.03	141.448	136.202
ENSMUSG00000052488	Cherp	-0.178655	0.662815	0.121077	150.836	139.893	118.339	138.055
ENSMUSG00000044211	Gm7887	-0.417511	0.663588	0.121281	12.8179	13.2149	10.0431	9.47608
ENSMUSG00000031242	2610002M06Rik	-0.36806	0.663971	0.121413	17.1144	19.7101	14.237	14.2944
ENSMUSG00000047084	Ngrn	0.421332	0.664247	0.121675	9.27441	11.161	12.6409	14.6525
ENSMUSG00000004610	Etfb	-0.218118	0.664247	0.121711	67.8956	65.9256	58.8899	56.2618
ENSMUSG00000069682	Gm10275	-0.137916	0.664247	0.12172	520.135	468.275	444.594	453.507
ENSMUSG00000037251	Pomk	0.526703	0.664247	0.121775	4.90028	7.69013	8.15712	9.95689
ENSMUSG00000000959	Oxa1l	0.265596	0.664247	0.121821	38.8959	38.9634	48.9764	44.8049
ENSMUSG00000087662	Gm11373	0.388613	0.664247	0.121844	12.1816	11.4529	15.4905	15.4513
ENSMUSG00000064193	Gm4735	0.574046	0.664247	0.1219	15.0522	8.29108	10.8491	23.0666
ENSMUSG00000048827	Pkd1l3	0.422243	0.664629	0.122033	8.30525	8.37948	10.6424	11.6892
ENSMUSG00000041712	Ubr7	0.226062	0.664656	0.122169	61.5012	53.7911	70.4239	64.5547
ENSMUSG00000040751	Lat2	-0.240937	0.664656	0.122306	59.0237	64.5972	56.5399	48.3927
ENSMUSG00000045827	Serpinb9	-0.459143	0.664656	0.122329	12.6189	17.3183	8.62169	12.9749
ENSMUSG00000005686	Ampd3	-0.530834	0.664656	0.122332	10.4912	9.26073	6.08981	7.52247
ENSMUSG00000030057	Cnbp	-0.151594	0.664656	0.12235	371.943	331.24	302.449	330.101
ENSMUSG00000004567	Mcoln1	0.307102	0.664656	0.122436	26.0125	23.5125	32.3421	29.0512
ENSMUSG00000041112	Elmo1	0.187743	0.664656	0.122533	86.0027	95.5184	109.404	97.7033
ENSMUSG00000037824	Tspan14	0.390065	0.664656	0.122607	11.6803	11.6833	15.5436	15.1031
ENSMUSG00000036376	Abt1	0.44195	0.664656	0.122732	8.13251	12.0734	14.1965	13.3449
ENSMUSG00000053838	Nudcd3	0.202838	0.664656	0.12278	69.8969	78.247	87.3876	83.3151
ENSMUSG00000045576	St7l	-0.403132	0.664656	0.122832	14.7244	20.6785	12.8676	13.7588
ENSMUSG00000040430	Pitpnc1	0.542922	0.664656	0.12292	5.30752	6.69247	9.41015	7.94843
ENSMUSG00000031157	Pqbp1	0.206203	0.664656	0.122995	72.2448	80.16	92.4642	83.6776
ENSMUSG00000034792	Gna15	0.292473	0.664656	0.123014	24.8401	23.5197	28.3441	30.8148
ENSMUSG00000079036	Alkbh1	0.232726	0.664656	0.123019	49.6233	48.9537	53.6559	61.8686
ENSMUSG00000032743	D430042O09Rik	0.399353	0.664656	0.123072	13.929	18.9536	25.9717	17.907
ENSMUSG00000003458	Ncstn	-0.257716	0.664656	0.123142	53.1992	48.5397	39.9102	45.0157
ENSMUSG00000044447	Dock5	0.618076	0.664656	0.123161	3.80961	3.92814	5.74811	6.12718
ENSMUSG00000026857	Ntmt1	-0.432741	0.665932	0.12346	16.4028	11.4662	10.4214	10.1457
ENSMUSG00000061533	Cep128	0.213687	0.6665	0.12365	67.1775	67.7205	85.0241	71.9385
ENSMUSG00000002346	Slc25a42	0.451969	0.6665	0.12369	11.1455	8.27103	14.911	11.7546
ENSMUSG00000020308	Tpgs1	0.502189	0.667485	0.123936	5.15114	7.66627	9.70258	8.52543
ENSMUSG00000091021	Gm17300	-0.246335	0.667893	0.124143	64.6686	59.4874	58.4291	46.5935
ENSMUSG00000034412	Tbc1d10a	-0.457604	0.667893	0.124153	11.9919	10.8338	9.59001	7.20769
ENSMUSG00000029446	Psph	0.408514	0.667893	0.124218	13.8534	14.1909	15.0032	22.3689
ENSMUSG00000038871	Bpgm	-0.615834	0.667893	0.124469	5.94564	8.7007	3.48922	5.86724
ENSMUSG00000057342	Sphk2	-0.298559	0.667893	0.124534	27.6185	28.6741	24.1916	21.8215
ENSMUSG00000085782	Gm15624	0.636453	0.667893	0.124541	3.38785	3.21265	5.14362	5.12954
ENSMUSG00000033781	Asb13	0.463623	0.667893	0.124577	8.57267	6.88366	9.54762	11.513
ENSMUSG00000031782	Coq9	0.360926	0.667893	0.124583	15.1671	15.2033	16.6075	22.2474
ENSMUSG00000007570	Fance	0.566896	0.667893	0.124618	6.21547	4.11471	9.06816	6.40415
ENSMUSG00000000056	Narf	-0.273303	0.667893	0.124638	40.1823	39.2887	34.9346	31.0086
ENSMUSG00000019947	Arid5b	0.160182	0.668191	0.124757	136.544	134.472	155.963	147.102
ENSMUSG00000042106	Fam212a	-0.365848	0.668604	0.124971	18.5618	17.9129	15.1834	13.1946
ENSMUSG00000039137	Whrn	-0.212474	0.668604	0.125061	69.5696	70.9493	61.5686	59.8235
ENSMUSG00000071528	Usmg5	-0.337786	0.668604	0.12509	22.2736	22.4471	16.0272	19.2006
ENSMUSG00000032548	Slco2a1	0.577933	0.668604	0.125152	4.51312	4.37484	6.42742	6.82751
ENSMUSG00000089872	Rps6kc1	-0.505783	0.668604	0.125308	14.8715	8.11494	7.79847	7.95233
ENSMUSG00000020380	Rad50	-0.168263	0.668604	0.125328	138.381	152.451	125.644	132.876
ENSMUSG00000038628	Polr3k	0.396006	0.668604	0.125355	12.0386	18.2094	19.9014	19.6717
ENSMUSG00000099746	Ppnr	0.746303	0.668604	0.125369	2.35348	2.8383	5.64097	3.20952
ENSMUSG00000041168	Lonp1	-0.168141	0.668604	0.125433	152.585	137.637	125.961	132.096
ENSMUSG00000059883	Irak4	-0.37585	0.668604	0.125544	25.4665	17.9988	17.292	16.1197
[truncated: 8,654 more rows]
