# Supplementary material for: Induction of natural IgE by glucocorticoids
Source: J Exp Med. 2022 Sep 13;219(10):e20220903. doi: 10.1084/jem.20220903 (PMC9475297; doi:10.1084/jem.20220903)
Supplement: Table S3 — shows total RNA-seq data from sorted mLN B cells. [file JEM_20220903_TableS3.xlsx]

## Sheet: title
Table S3. Total RNA-seq data from sorted mLN B cells

## Sheet: Table S3
Accession	Gene name	Log2 Fold Change	FDR	PValue	Cont1 (CPM)	Cont2 (CPM)	Cont3 (CPM)	DEX1 (CPM)	DEX2 (CPM)	DEX3 (CPM)
ENSMUSG00000111202	AC153954.3	9.84271	1.29728e-40	1.01596e-44	0.0184576	0	4.25384e-06	12.2509	15.3466	42.6527
ENSMUSG00000068397	Gm10240	5.05437	8.66532e-40	2.02624e-43	0.627156	0.402003	1.65727	29.9285	16.1707	24.5049
ENSMUSG00000084383	Gm13370	5.05434	8.66532e-40	2.03586e-43	0.627156	0.402003	1.65727	29.9285	16.1707	24.5049
ENSMUSG00000095079	Igha	2.17487	9.90725e-29	3.10353e-32	127.525	102.481	168.556	540.525	771.71	505.42
ENSMUSG00000067149	Jchain	1.71884	1.85006e-25	7.24436e-29	89.4479	89.0759	120.123	280.55	412.275	308.352
ENSMUSG00000076613	Ighg2b	1.41351	1.27429e-19	5.98776e-23	281.689	345.178	393.364	788.811	1017.03	924.315
ENSMUSG00000113302	AC122354.1	1.50189	2.88907e-19	1.5838e-22	22.3782	18.2954	20.3832	57.0999	65.7586	50.3829
ENSMUSG00000093956	Gm24497	2.3782	8.02315e-16	5.02664e-19	5.46138	7.84253	10.715	51.9335	26.7542	40.9615
ENSMUSG00000100862	Gm10925	-1.12296	1.03667e-15	7.30676e-19	432.86	526.059	414.059	225.891	218.499	184.088
ENSMUSG00000026558	Uck2	1.62204	1.5331e-15	1.20064e-18	9.93375	10.2825	12.803	30.1562	38.002	33.1877
ENSMUSG00000094088	Ighv1-64	1.42033	1.87088e-13	1.61169e-16	12.3313	13.8488	16.8925	41.9681	38.0438	35.1781
ENSMUSG00000096490	Igkv10-94	1.63565	4.14838e-13	3.89855e-16	5.50953	4.91771	5.3614	17.7835	15.6052	15.747
ENSMUSG00000096498	Ighv2-5	2.13971	3.94205e-11	4.01337e-14	3.45959	2.4709	4.73881	10.8057	17.1178	18.9875
ENSMUSG00000095007	Igkv12-41	1.64547	3.94854e-11	4.3292e-14	7.01184	6.46791	5.03714	19.2571	23.0527	15.7925
ENSMUSG00000023272	Creld2	1.13897	4.0053e-11	4.7051e-14	23.3818	21.4212	22.9204	45.422	58.1073	45.83
ENSMUSG00000038587	Akap12	-1.00102	4.8677e-11	6.09939e-14	69.8535	71.4826	70.4775	33.9517	31.2364	40.597
ENSMUSG00000101249	Gm29216	0.980669	6.61871e-11	9.06968e-14	363.538	265.86	294.09	645.674	595.394	549.138
ENSMUSG00000030793	Pycard	1.147	6.61871e-11	9.33015e-14	29.2616	25.1951	22.5503	52.3781	65.4515	52.8053
ENSMUSG00000093861	Igkv1-110	1.33358	1.43295e-10	2.1322e-13	20.7748	25.2633	20.321	78.1085	53.4919	46.9777
ENSMUSG00000034684	Sema3f	1.95432	3.63288e-10	5.69016e-13	2.23041	1.89174	2.24556	8.80161	8.13331	7.8088
ENSMUSG00000029135	Fosl2	2.86821	4.11139e-10	6.95516e-13	1.41499	0.607729	1.76911	9.10089	15.1879	6.00353
ENSMUSG00000074896	Ifit3	-1.66453	4.11139e-10	7.25154e-13	62.0275	55.4929	35.8665	13.8086	15.15	25.6336
ENSMUSG00000033306	Lpp	-0.865898	4.11139e-10	7.40559e-13	145.562	154.051	130.065	81.8855	67.6878	86.0582
ENSMUSG00000096844	Igkv6-14	2.22994	4.70687e-10	8.84681e-13	1.28959	2.07911	2.04675	6.335	9.58289	9.55125
ENSMUSG00000033855	Ston1	2.81573	6.07949e-10	1.19028e-12	2.66346	1.05596	3.20829	16.9637	26.3372	8.31617
ENSMUSG00000031709	Tbc1d9	1.75635	6.20442e-10	1.26333e-12	3.89392	4.81682	5.06588	17.4471	17.7437	10.9705
ENSMUSG00000040274	Cdk6	-1.18789	7.71244e-10	1.63079e-12	74.8721	76.1697	73.5517	25.995	32.9455	45.1569
ENSMUSG00000076609	Igkc	0.937175	1.06109e-09	2.32678e-12	889.066	1007.72	1023.53	1609.04	2244.3	1835.78
ENSMUSG00000076612	Ighg2c	1.22985	1.08336e-09	2.46046e-12	74.2579	87.7129	90.6281	123.325	258.555	197.62
ENSMUSG00000044468	Fam46c	1.3608	1.5162e-09	3.56222e-12	12.6683	11.3313	19.2398	33.3679	32.9122	37.2739
ENSMUSG00000054404	Slfn5	-1.27279	2.45277e-09	5.98055e-12	181.869	172.802	118.434	65.6181	55.4067	98.6174
ENSMUSG00000045763	Basp1	-1.37037	2.45277e-09	6.14681e-12	27.4874	42.5422	37.9065	13.2884	12.1022	16.6408
ENSMUSG00000031431	Tsc22d3	-0.938756	2.67059e-09	6.90183e-12	117.69	124.569	138.754	66.2872	78.6241	53.8292
ENSMUSG00000025017	Pik3ap1	-0.727798	2.83545e-09	7.54995e-12	226.692	264.754	241.098	137.937	153.163	151.233
ENSMUSG00000089617	Scarna10	-0.810513	3.18731e-09	8.73645e-12	217.368	201.719	182.946	131.052	105.391	107.64
ENSMUSG00000022508	Bcl6	-0.709317	3.46581e-09	9.77125e-12	124.499	127.929	129.438	79.8763	73.2308	80.3434
ENSMUSG00000054280	Prr14l	-0.729673	3.64189e-09	1.05529e-11	214.667	236.449	202.331	140.34	123.214	130.319
ENSMUSG00000110189	Gm45665	1.62958	3.77175e-09	1.12246e-11	8.99013	6.63905	8.1242	23.348	39.2603	19.586
ENSMUSG00000064356	mt-Atp8	0.826186	1.17495e-08	3.58862e-11	253.565	196.525	193.554	387.332	385.995	342.051
ENSMUSG00000071141	Rpl36a-ps3	1.44034	1.18404e-08	3.70912e-11	4.85638	4.29446	5.83442	15.1058	12.6024	12.9793
ENSMUSG00000064357	mt-Atp6	0.766805	1.20688e-08	4.04037e-11	849.597	719.588	747.01	1307.42	1414.45	1219.39
ENSMUSG00000094420	Igkv10-96	1.11413	1.20688e-08	4.04326e-11	36.4076	28.6353	34.4068	59.1998	94.1481	71.3067
ENSMUSG00000108815	SETD1A	-4.03922	1.20688e-08	4.06422e-11	7.1645	8.63851	4.49763	1.51842e-07	0.38542	5.4696
ENSMUSG00000051457	Spn	0.91662	1.27345e-08	4.38812e-11	26.8013	30.228	34.604	56.775	58.8084	57.1828
ENSMUSG00000025912	Mybl1	-1.2224	1.37073e-08	4.83066e-11	79.854	68.7714	63.6176	41.5787	21.9112	30.2099
ENSMUSG00000055093	Gm8430	5.74479	1.48793e-08	5.36024e-11	18.4351	0	6.01269e-06	21.4629	28.594	27.4254
ENSMUSG00000032575	Manf	0.982356	1.65382e-08	6.16737e-11	40.7287	43.0316	41.0145	61.378	95.3022	82.7081
ENSMUSG00000043895	S1pr2	-1.24234	1.65382e-08	6.21689e-11	39.8525	34.7353	37.973	11.9566	19.988	16.1095
ENSMUSG00000098814	Igkv19-93	1.04877	4.12148e-08	1.58158e-10	16.8967	17.922	21.5694	36.4468	43.5946	36.646
ENSMUSG00000029798	Herc6	-0.830587	6.0867e-08	2.38339e-10	109.829	101.971	79.0522	57.3071	55.005	54.2244
ENSMUSG00000103318	Gm38356	-3.60846	8.13775e-08	3.25026e-10	4.29634	10.781	7.173	1.91848	0	0.571059
ENSMUSG00000035273	Hpse	-1.20658	1.75779e-07	7.15835e-10	16.6064	18.9601	16.4585	6.72769	7.05084	8.74425
ENSMUSG00000056888	Glipr1	1.2545	1.97998e-07	8.34332e-10	9.29141	6.49464	9.52666	19.9199	22.6047	17.7787
ENSMUSG00000026482	Rgl1	-1.01591	1.97998e-07	8.37332e-10	47.867	46.9863	34.3748	21.7022	22.0023	20.7654
ENSMUSG00000038991	Txndc5	0.681803	2.12615e-07	9.15797e-10	89.3307	89.7073	98.07	138.161	165.704	140.794
ENSMUSG00000026655	Fam107b	-0.628985	2.21398e-07	9.70967e-10	206.444	219.554	236.051	139.208	139.469	149.341
ENSMUSG00000046841	Ckap4	1.07491	2.33847e-07	1.04388e-09	18.8801	19.0623	25.7221	37.1973	50.6454	45.9668
ENSMUSG00000076523	Igkv15-103	1.63239	2.56424e-07	1.16474e-09	3.97214	5.70281	9.5208	14.2841	19.4826	19.4888
ENSMUSG00000096422	Igkv12-44	1.20891	2.80474e-07	1.29595e-09	10.795	11.6184	12.959	24.4236	34.7197	24.2776
ENSMUSG00000078922	Tgtp1	-1.61379	3.13808e-07	1.47455e-09	12.6866	9.49511	7.87878	4.23013	2.89333	3.00287
ENSMUSG00000020048	Hsp90b1	0.789541	3.47339e-07	1.65931e-09	643.203	727.086	737.764	1031.38	1410.39	1212.6
ENSMUSG00000045382	Cxcr4	-0.659574	3.48195e-07	1.69067e-09	149.785	163.185	171.146	106.77	106.685	92.9562
ENSMUSG00000064363	mt-Nd4	0.682781	4.47611e-07	2.20843e-09	933.822	803.457	825.425	1429.02	1420.03	1264.86
ENSMUSG00000025498	Irf7	-0.970696	7.83011e-07	3.92456e-09	64.4926	74.4342	45.7667	33.8234	30.447	33.2219
ENSMUSG00000004698	Hdac9	-0.825455	8.63085e-07	4.3935e-09	89.6041	97.2839	81.0012	53.3888	39.4581	55.3458
ENSMUSG00000064370	mt-Cytb	0.672015	9.5322e-07	4.92698e-09	1338.58	1165.98	1172.48	2010.38	2061.81	1786.63
ENSMUSG00000030735	Gm9755	-5.13741	1.06898e-06	5.60903e-09	1.02186	5.34784	4.46267	4.2241	0	0.00118193
ENSMUSG00000000386	Mx1	-1.01973	1.14567e-06	6.10113e-09	54.6643	58.2252	39.4738	20.8941	26.8132	28.5114
ENSMUSG00000034218	Atm	-0.68659	1.31847e-06	7.12461e-09	257.038	238.433	205.988	160.143	129.839	145.707
ENSMUSG00000048852	Gm12185	-1.21489	1.43827e-06	7.88463e-09	21.7595	18.5533	17.4651	7.44161	7.31604	10.9538
ENSMUSG00000052271	Bhlha15	1.46726	1.69816e-06	9.44233e-09	3.41788	4.24945	3.07782	7.84093	11.1039	10.8285
ENSMUSG00000051079	Rgs13	-1.18971	2.02474e-06	1.14168e-08	11.6556	13.3863	11.7863	5.24705	5.3998	5.47074
ENSMUSG00000041779	Tram2	0.97533	2.11393e-06	1.20853e-08	19.3579	17.8562	26.0611	37.7667	42.6947	40.819
ENSMUSG00000032690	Oas2	-0.987987	2.35501e-06	1.3648e-08	58.3056	51.8857	34.902	24.1589	27.1379	24.8335
ENSMUSG00000030671	Pde3b	0.675024	2.79476e-06	1.64153e-08	63.1664	64.3405	73.0794	96.8268	118.572	105.018
ENSMUSG00000097815	Gm26809	-0.666581	2.83649e-06	1.68825e-08	792.528	841.656	888.49	533.392	585.818	470.083
ENSMUSG00000064368	mt-Nd6	0.676026	3.06544e-06	1.84853e-08	306.122	244.054	247.2	448.104	426.789	389.839
ENSMUSG00000030256	Bhlhe41	0.978789	3.07154e-06	1.87626e-08	13.2749	14.3375	15.8345	30.6306	24.8965	30.0249
ENSMUSG00000104713	Gbp6	-1.42015	3.21737e-06	1.99054e-08	28.6443	45.6054	28.3405	11.8705	9.20049	18.4151
ENSMUSG00000064351	mt-Co1	0.651069	3.23277e-06	2.02882e-08	3192.97	2776.05	2756.9	4678.09	4861.95	4162.74
ENSMUSG00000036606	Plxnb2	-0.98168	3.23277e-06	2.05071e-08	41.8855	42.1806	51.7589	23.7714	17.2743	26.7639
ENSMUSG00000061356	Nuggc	-1.07278	3.28048e-06	2.10666e-08	36.1334	34.5759	39.0941	18.0094	11.2963	20.5411
ENSMUSG00000032360	Hcrtr2	-1.41631	3.76499e-06	2.44729e-08	7.32809	8.45272	9.7132	2.87656	3.48906	3.22036
ENSMUSG00000024590	Lmnb1	-0.720208	3.77331e-06	2.48225e-08	117.401	125.968	134.801	67.3515	74.7302	93.5205
ENSMUSG00000026509	Capn2	1.06112	3.80091e-06	2.53017e-08	9.16686	13.1793	11.1016	25.4316	23.1627	20.7546
ENSMUSG00000076508	Igkv17-127	1.0271	4.24183e-06	2.8569e-08	9.89222	12.0774	11.5837	19.7717	25.5397	23.1047
ENSMUSG00000032116	Stt3a	0.812323	5.25376e-06	3.57958e-08	70.3143	48.5101	64.2084	119.653	93.1398	114.698
ENSMUSG00000036046	5031439G07Rik	-0.706444	5.67029e-06	3.90779e-08	87.2034	113.039	98.9625	64.3816	54.1433	64.7522
ENSMUSG00000095981	Ighv10-1	1.21183	6.09478e-06	4.24807e-08	6.24016	6.989	6.31853	13.3016	19.3464	13.3494
ENSMUSG00000095589	Ighv1-55	1.4111	6.96725e-06	4.91074e-08	10.8358	11.6703	14.8159	21.5907	54.333	33.0393
ENSMUSG00000052144	Ppp4r2	-0.779102	7.43057e-06	5.32797e-08	139.518	174.567	169.909	93.9084	78.1635	116.403
ENSMUSG00000076615	Ighg3	1.04891	7.43057e-06	5.35369e-08	35.6434	39.6923	37.3212	77.4547	134.848	58.1178
ENSMUSG00000017002	Slpi	1.55525	9.32642e-06	6.79268e-08	3.19841	2.77007	3.67428	8.21003	14.2158	7.96022
ENSMUSG00000026576	Atp1b1	0.992311	1.02591e-05	7.55232e-08	14.8578	12.3816	11.039	24.1218	27.9707	23.854
ENSMUSG00000022463	Srebf2	-0.585631	1.06794e-05	7.94536e-08	211.049	243.274	213.603	138.823	143.989	162.225
ENSMUSG00000094546	Ighv1-26	0.843424	1.1087e-05	8.37674e-08	22.8927	23.7168	27.2351	46.3986	49.13	36.9649
ENSMUSG00000076545	Igkv4-72	1.60528	1.1087e-05	8.4223e-08	4.66255	4.97938	5.27937	7.38638	15.195	21.3502
ENSMUSG00000070327	Rnf213	-0.750193	1.14053e-05	8.75335e-08	1448.75	1393.57	1086.31	700.336	740.232	906.031
ENSMUSG00000044927	H1fx	-2.23169	1.17402e-05	9.10239e-08	4.16299	6.79799	6.00509	1.17681	0.521592	2.26791
ENSMUSG00000064345	mt-Nd2	0.631989	1.17572e-05	9.20763e-08	478.336	409.292	420.677	686.79	735.595	605.312
ENSMUSG00000102059	Gm20257	-2.23183	1.18846e-05	9.40047e-08	8.9115	7.76844	5.39388	1.04417	1.60073	7.17224
ENSMUSG00000064043	Trerf1	-1.14756	1.4211e-05	1.13519e-07	20.6953	14.5349	17.8137	9.89469	6.96383	7.05897
ENSMUSG00000032193	Ldlr	-0.901273	1.47034e-05	1.18603e-07	26.7721	30.2616	25.2371	13.6312	15.1435	15.2892
ENSMUSG00000000275	Trim25	-0.530485	1.53408e-05	1.24946e-07	242.862	249.335	251.451	167.827	164.469	182.547
ENSMUSG00000040627	Aicda	-0.981434	1.7912e-05	1.47291e-07	21.6825	18.2786	22.1226	8.91357	10.8849	11.699
ENSMUSG00000020190	Mknk2	-0.546405	1.86059e-05	1.54454e-07	189.824	193.826	197.99	138.543	120.352	139.342
ENSMUSG00000052915	Msl1	-0.611003	2.05928e-05	1.72561e-07	124.028	144.571	133.33	89.6185	77.0669	96.3413
ENSMUSG00000097702	Gm26739	-1.16317	2.15123e-05	1.8195e-07	9.7341	11.1979	12.2382	4.8899	5.44063	4.46144
ENSMUSG00000031217	Efnb1	-1.2467	2.22309e-05	1.89769e-07	10.4197	11.3638	11.3765	5.1274	3.31497	5.58573
ENSMUSG00000091537	Tma7	0.740339	2.36937e-05	2.04112e-07	24.6797	25.4857	26.6797	39.7714	42.4851	46.2089
ENSMUSG00000029298	Gbp9	-0.561784	2.44679e-05	2.12697e-07	175.809	161.487	148.919	116.677	106.295	106.484
ENSMUSG00000038332	Sesn1	-0.57215	2.58843e-05	2.27037e-07	100.013	109.608	110.474	71.2925	66.9743	76.9266
ENSMUSG00000076563	Igkv5-48	1.3327	2.68552e-05	2.37657e-07	7.76965	6.15824	9.41117	16.5203	34.6994	17.4296
ENSMUSG00000029822	Osbpl3	1.27337	2.78236e-05	2.48405e-07	8.85415	6.11979	4.31543	16.0484	13.7557	14.5146
ENSMUSG00000025743	Sdc3	-1.70577	3.08103e-05	2.77483e-07	15.6129	17.6826	17.4756	5.39311	2.77849	15.2312
ENSMUSG00000020641	Rsad2	-1.8053	3.20039e-05	2.90739e-07	17.0535	11.9667	8.38765	2.88698	2.95789	10.2908
ENSMUSG00000094694	Ighv1-9	1.04235	4.02658e-05	3.68948e-07	13.5432	12.8869	20.1169	29.5331	36.389	26.5525
ENSMUSG00000022197	Pdzd2	-1.06773	4.24675e-05	3.92448e-07	61.0289	53.1327	53.1611	34.9526	14.7	26.7242
ENSMUSG00000093404	Gm25190	-1.63446	5.25417e-05	4.89659e-07	12.8673	26.6364	23.7463	4.99984	14.3634	6.58811
ENSMUSG00000076514	Igkv17-121	1.26558	5.49384e-05	5.16298e-07	7.19948	6.76511	8.86438	11.1289	23.6934	18.3884
ENSMUSG00000108112	Gm45193	-1.8286	5.78324e-05	5.48025e-07	7.7319	9.98883	4.27128	2.62463	1.28879	2.31375
ENSMUSG00000032661	Oas3	-1.09376	6.06225e-05	5.79211e-07	28.2861	36.106	21.9602	10.9749	12.8118	16.3747
ENSMUSG00000076591	Igkv8-16	1.77991	6.12256e-05	5.89768e-07	2.3099	2.87979	1.83175	6.9765	16.0175	6.25886
ENSMUSG00000094433	Igkv5-43	1.15077	6.5915e-05	6.40102e-07	10.4136	10.9249	11.641	39.561	18.5978	24.174
ENSMUSG00000099241	Gm18852	-0.519871	7.94415e-05	7.77679e-07	115.757	124.613	129.817	89.1582	83.485	85.4183
ENSMUSG00000009092	Derl3	1.08095	8.15097e-05	8.04309e-07	5.53336	5.82128	7.80873	11.5323	14.4116	14.6361
ENSMUSG00000060519	Tor3a	-0.833795	9.54719e-05	9.51896e-07	65.215	72.4062	59.2645	35.2849	31.7723	55.225
ENSMUSG00000052713	Zfp608	-0.519434	9.54719e-05	9.57037e-07	138.536	161.99	146.031	100.676	108.039	102.785
ENSMUSG00000021728	Emb	1.66115	9.70391e-05	9.83007e-07	1.8488	1.64527	3.17655	5.5841	9.44582	6.07137
ENSMUSG00000024613	Tcof1	-0.526526	9.70391e-05	9.87946e-07	229.765	263.755	248.537	166.884	161.432	186.772
ENSMUSG00000033450	Tagap	-0.72019	9.73216e-05	9.98444e-07	39.0775	45.0035	40.9592	25.384	22.8949	27.5368
ENSMUSG00000068220	Lgals1	1.21559	0.000106653	1.10253e-06	5.39197	4.88999	6.18492	11.6161	18.3566	10.5784
ENSMUSG00000043391	2510009E07Rik	-1.43892	0.000107325	1.11788e-06	7.1569	7.11109	5.73561	3.15908	2.29548	1.868
ENSMUSG00000090031	4732440D04Rik	-0.998461	0.000109246	1.14644e-06	31.3927	25.0665	24.5445	14.183	16.1681	10.2545
ENSMUSG00000041895	Wipi1	1.4901	0.000110085	1.1703e-06	2.55369	1.88071	1.62816	5.56477	5.75872	5.87105
ENSMUSG00000029191	Rfc1	-0.621917	0.000110085	1.17249e-06	173.211	164.94	206.54	136.425	103.498	114.985
ENSMUSG00000022659	Gcsam	-0.972082	0.00011157	1.19705e-06	25.9828	26.1168	27.6106	14.1311	9.16809	16.0213
ENSMUSG00000095630	Igkv6-23	1.13826	0.000113492	1.22655e-06	11.2511	10.9723	11.4654	16.3818	35.2488	24.7543
ENSMUSG00000026672	Optn	-0.953745	0.000117159	1.27536e-06	24.6692	35.4559	28.6454	12.6228	15.1339	18.0781
ENSMUSG00000067627	Gm10217	1.16981	0.00011756	1.28894e-06	44.5385	17.8302	21.2072	40.8655	63.8606	47.3501
ENSMUSG00000029561	Oasl2	-0.961522	0.000121768	1.34461e-06	35.039	41.4883	25.1051	16.2886	16.0637	20.6124
ENSMUSG00000015501	Hivep2	-0.487612	0.000123887	1.38029e-06	282.843	276.174	262.086	199.318	185.505	200.688
ENSMUSG00000035208	Slfn8	-0.634001	0.000123887	1.39094e-06	197.469	180.296	159.004	116.704	94.3995	131.049
ENSMUSG00000041827	Oasl1	-0.851631	0.000123887	1.39711e-06	40.8069	45.2722	30.0015	21.545	19.9442	23.5986
ENSMUSG00000076564	Igkv12-46	1.07816	0.000128969	1.46452e-06	19.8425	18.4952	21.0592	31.0742	76.5048	41.6492
ENSMUSG00000034614	Pik3ip1	-0.735005	0.000130847	1.4961e-06	53.1557	56.0684	64.7411	32.5826	42.1378	31.0933
ENSMUSG00000039852	Rere	-0.543326	0.000144081	1.6587e-06	444.472	450.826	455.353	305.937	274.21	346.757
ENSMUSG00000078087	Rps12l1	0.678205	0.000144532	1.67521e-06	94.6478	118.732	114.578	134.181	200.723	176.709
ENSMUSG00000027514	Zbp1	-0.66731	0.000144854	1.69028e-06	70.1804	75.5407	61.3072	37.3044	44.5482	48.5647
ENSMUSG00000071226	Cecr2	-0.598053	0.000152146	1.78764e-06	92.1065	84.6306	100.105	56.1206	56.9854	69.8644
ENSMUSG00000020484	Xbp1	0.613628	0.000152146	1.79921e-06	50.5312	58.5824	62.0186	82.3073	99.0297	80.4005
ENSMUSG00000096336	Igkv1-135	1.00404	0.000153188	1.82353e-06	21.3927	16.0746	22.3711	47.9294	41.3559	25.6695
ENSMUSG00000096243	Gm24265	-0.792103	0.000156016	1.86941e-06	118.044	188.82	138.951	75.5344	104.035	72.6751
ENSMUSG00000059195	Gm12715	-0.544765	0.000174602	2.10578e-06	160.275	177.432	181.789	113.913	107.641	134.522
ENSMUSG00000095583	Ighv14-2	1.0334	0.000176246	2.13941e-06	8.3421	6.3607	9.66463	20.1014	14.0913	15.6787
ENSMUSG00000079010	Gm11032	-0.698699	0.000191943	2.34499e-06	47.7185	37.9606	40.5211	26.0998	26.8804	24.8831
ENSMUSG00000020611	Gna13	-0.485144	0.000195132	2.39923e-06	148.883	168.793	156.805	112.103	113.01	113.805
ENSMUSG00000064367	mt-Nd5	0.542441	0.000214128	2.64956e-06	1435.88	1296.08	1320.05	2027.37	2122.62	1751.63
ENSMUSG00000021676	Iqgap2	1.15527	0.000237474	2.95704e-06	3.73288	3.47129	4.02073	7.84863	9.90757	7.3424
ENSMUSG00000063108	Zfp26	-0.803265	0.000245415	3.07514e-06	72.2056	85.616	88.5881	75.5256	39.7254	45.9178
ENSMUSG00000030060	Hmces	-0.664334	0.000276201	3.48252e-06	40.8638	48.6209	48.5695	29.067	26.7112	31.1828
ENSMUSG00000094377	Gm24407	-0.846145	0.000279279	3.54321e-06	68.2773	104.586	85.2809	46.0537	65.295	39.5789
ENSMUSG00000095642	Ighv14-3	1.49703	0.000309078	3.94547e-06	2.6213	4.7033	4.96863	15.3384	11.7344	6.24073
ENSMUSG00000099268	Gm27773	-0.797018	0.000311694	4.00327e-06	37.052	45.83	38.1549	19.3523	27.9814	22.4144
ENSMUSG00000096464	Ighv2-2	0.965543	0.000316371	4.08812e-06	8.09352	11.7766	8.43646	16.1941	21.7469	17.3118
ENSMUSG00000079339	Ifit1bl1	-1.08592	0.000317104	4.12243e-06	28.2943	30.1776	22.2125	10.1648	11.9145	21.2148
ENSMUSG00000040033	Stat2	-0.495295	0.000317889	4.15753e-06	138.566	140.909	129.202	101.89	87.2468	100.636
ENSMUSG00000039783	Kmo	-0.631571	0.000318061	4.19715e-06	135.246	122.728	113.173	83.5213	59.832	88.2404
ENSMUSG00000017830	Dhx58	-0.923037	0.000318061	4.20959e-06	40.0157	32.7745	28.4875	16.2865	15.2952	23.7881
ENSMUSG00000002728	Naa20	0.860867	0.000332964	4.43292e-06	9.43464	11.0277	11.3757	17.4036	22.0123	18.27
ENSMUSG00000032383	Ppib	0.637995	0.000349373	4.67874e-06	61.6858	80.3599	75.6725	92.0188	125.705	117.713
ENSMUSG00000094335	Igkv1-117	0.837166	0.000349681	4.72607e-06	40.6587	60.5783	51.1544	58.3842	100.252	99.3311
ENSMUSG00000038151	Prdm1	1.14901	0.000349681	4.73764e-06	9.43201	5.91558	6.24294	13.5556	21.9573	13.8933
ENSMUSG00000093674	Rpl41	0.629073	0.000351939	4.79579e-06	155.915	184.362	174.099	199.161	305.657	265.716
ENSMUSG00000034422	Parp14	-0.624546	0.000354967	4.86485e-06	416.085	475.983	336.794	234.068	280.649	290.717
ENSMUSG00000002307	Daxx	-0.566008	0.000359595	4.95643e-06	69.4714	74.5119	66.3478	43.2273	50.3284	48.682
ENSMUSG00000043415	Otud1	-0.753861	0.000367508	5.09428e-06	30.1617	36.0336	32.8324	16.7092	21.3887	20.6602
ENSMUSG00000027435	Cd93	-0.881953	0.000378387	5.27471e-06	16.4612	18.253	14.7777	8.97656	7.77778	10.0477
ENSMUSG00000095687	Rnaset2a	1.11337	0.000390938	5.51345e-06	5.52632	6.25154	8.56299	11.8697	13.5749	19.2289
ENSMUSG00000017631	Abr	-0.691956	0.000390938	5.54325e-06	43.0906	56.9108	59.5389	30.6904	34.6321	34.1274
ENSMUSG00000029370	Rassf6	-1.14341	0.000390938	5.56089e-06	13.0897	10.9586	18.0912	5.37489	5.24333	8.08822
ENSMUSG00000074643	Cpne1	-1.1855	0.000390938	5.57214e-06	22.2972	20.7024	11.8093	10.4143	8.49948	6.09842
ENSMUSG00000111274	AC121793.1	1.00391	0.000393411	5.6382e-06	29.2461	19.4169	21.9227	46.6834	75.6096	36.4857
ENSMUSG00000095127	Ighv1-82	0.71338	0.000438334	6.31635e-06	21.4462	19.3852	23.4713	33.7456	32.6605	39.1173
ENSMUSG00000068923	Syt11	-0.887238	0.000468011	6.78065e-06	17.4158	21.7868	16.2605	9.80663	8.63044	11.3671
ENSMUSG00000029344	Tpst2	0.845252	0.000471548	6.87644e-06	10.7866	11.2474	11.8676	23.522	20.7057	16.8856
ENSMUSG00000027293	Ehd4	-0.718663	0.000471548	6.90574e-06	46.8351	55.7227	62.089	37.126	27.0889	35.5756
ENSMUSG00000023341	Mx2	-1.01922	0.00050022	7.36481e-06	33.8656	25.68	19.4546	11.5578	10.9278	15.6095
ENSMUSG00000039844	Rapgef1	-0.484696	0.000502509	7.43787e-06	280.298	252.968	247.335	173.521	181.15	203.254
ENSMUSG00000002985	Apoe	0.576143	0.000513172	7.63589e-06	143.289	175.804	200.394	250.326	286.77	246.824
ENSMUSG00000041959	S100a10	0.613686	0.000521513	7.80085e-06	42.4521	50.0146	57.3938	68.5466	81.9621	78.7812
ENSMUSG00000023830	Igf2r	1.0724	0.000547541	8.23305e-06	63.1405	31.6353	33.3153	92.2731	46.3569	82.8951
ENSMUSG00000064337	mt-Rnr1	0.516831	0.000548559	8.29131e-06	24426.5	20685.4	19810.5	31649.5	31548.3	29694.1
ENSMUSG00000029414	Kntc1	-1.28902	0.000563615	8.56302e-06	20.2269	12.6941	15.4811	6.51601	4.82896	13.4589
ENSMUSG00000065947	mt-Nd4l	0.741496	0.000575769	8.79278e-06	148.271	100.722	99.4904	242.406	157.504	177.484
ENSMUSG00000053113	Socs3	0.985879	0.000577681	8.86722e-06	11.944	16.037	22.0074	25.2468	35.5256	34.1535
ENSMUSG00000056899	Immp2l	0.981443	0.000583022	8.99486e-06	5.78615	7.66743	5.87502	14.6787	12.6112	10.7998
ENSMUSG00000079470	Utp14b	-0.737933	0.000599776	9.3003e-06	38.5223	52.4364	41.7604	30.0265	22.3127	27.0984
ENSMUSG00000015968	Cacna1d	-0.758772	0.000628755	9.7989e-06	28.0561	24.1474	27.4946	17.1492	13.8923	16.0056
ENSMUSG00000096020	Ighv1-75	0.968384	0.00068088	1.0665e-05	6.18176	7.78551	7.84502	16.3127	15.2654	11.0467
ENSMUSG00000092909	Gm25732	-0.958582	0.00068088	1.07179e-05	29.7378	67.5087	47.7772	21.9793	25.2828	26.2821
ENSMUSG00000024353	Mzb1	0.633083	0.000697482	1.10339e-05	43.37	54.468	53.0979	64.1945	87.4096	81.2832
ENSMUSG00000001123	Lgals9	-0.596862	0.000756291	1.20234e-05	49.6657	53.7369	44.1622	32.9525	32.6155	31.9664
ENSMUSG00000025584	Pde8a	0.883956	0.000759588	1.21353e-05	7.25778	6.34443	8.65747	13.732	14.3947	12.8625
ENSMUSG00000076431	Sox4	-1.11865	0.000760771	1.22138e-05	11.8018	16.799	14.4418	7.7796	3.58486	7.30251
ENSMUSG00000039001	Rps21	0.496193	0.000777109	1.25467e-05	168.167	176.476	160.994	203.932	250.408	256.15
ENSMUSG00000095200	Ighv1-7	1.27807	0.000777109	1.25978e-05	4.18981	6.97187	4.71079	7.95251	12.8525	17.3327
ENSMUSG00000027828	Ssr3	0.545116	0.000789836	1.2866e-05	61.9501	75.8414	70.5492	96.5133	92.6744	114.683
ENSMUSG00000040297	Suco	0.510757	0.000809053	1.32865e-05	66.6315	64.4197	56.7516	91.9055	93.6367	82.167
ENSMUSG00000110864	AC164105.2	0.824759	0.000809053	1.33058e-05	26.8205	16.6002	26.2883	49.78	36.2496	41.3686
ENSMUSG00000017400	Stac2	0.831013	0.000855726	1.41404e-05	16.8246	16.5122	12.5814	30.5457	22.4636	28.719
ENSMUSG00000039501	Znfx1	-0.479955	0.000876825	1.45577e-05	109.69	119.594	103.073	77.6116	75.5841	85.0798
ENSMUSG00000031681	Smad1	-1.22285	0.000910786	1.51928e-05	7.40195	8.71498	7.74111	5.0643	2.51301	3.22631
ENSMUSG00000042474	Fcmr	-0.562902	0.00092287	1.54667e-05	389.651	466.471	434.294	263.099	276.652	354.558
ENSMUSG00000026864	Hspa5	0.525777	0.000994909	1.67519e-05	335.88	419.692	369.365	486.744	593.684	539.09
ENSMUSG00000060126	Tpt1	0.601152	0.00100223	1.69537e-05	418.521	529.697	502.825	592.611	759.302	824.853
ENSMUSG00000020108	Ddit4	-0.842872	0.00102209	1.73698e-05	22.9501	25.1313	27.9199	12.4765	18.2574	12.6054
ENSMUSG00000070343	Gm10288	0.635084	0.00102576	1.75124e-05	64.2203	70.7045	64.3155	71.5545	118.85	104.093
ENSMUSG00000038127	Ccdc50	-0.471481	0.00103652	1.77773e-05	304.338	273.617	285.437	187.27	208.549	227.004
ENSMUSG00000079033	Mef2b	-1.03634	0.00104024	1.79226e-05	16.8355	16.433	15.075	9.41857	3.75844	8.38503
ENSMUSG00000052776	Oas1a	-0.981677	0.00109023	1.88691e-05	10.4632	13.4819	9.43872	5.16795	5.39305	6.31614
ENSMUSG00000024516	Sec11c	0.552135	0.00113718	1.97709e-05	75.9739	95.2495	93.5905	118.027	150.611	121.903
ENSMUSG00000020340	Cyfip2	-0.44342	0.00116961	2.0493e-05	392.705	444.007	408.472	299.532	302.701	313.4
ENSMUSG00000022014	Epsti1	-0.610228	0.00116961	2.05178e-05	70.4431	85.8014	70.1479	40.8211	51.138	55.9286
ENSMUSG00000037849	Ifi206	-0.562925	0.00129259	2.2782e-05	176.296	178.633	134.802	96.0545	120.953	118.519
ENSMUSG00000078616	Trim30c	-1.21031	0.00129259	2.28776e-05	11.6455	9.49303	5.88538	3.32773	4.01383	4.57819
ENSMUSG00000022205	Sub1	0.575975	0.00137731	2.4485e-05	57.5931	74.972	68.1136	85.1309	113.124	100.835
ENSMUSG00000034459	Ifit1	-0.986933	0.00137954	2.46327e-05	26.3536	25.9692	17.6759	10.981	9.42077	16.5322
ENSMUSG00000045394	Epcam	1.39608	0.0013892	2.50106e-05	1.76499	1.74126	2.21913	4.0669	6.57284	4.52836
ENSMUSG00000077394	Gm24339	-0.900031	0.0013892	2.50227e-05	17.5358	31.7515	24.6178	13.0569	13.2729	12.9642
ENSMUSG00000064359	mt-Tg	-1.29254	0.00139199	2.5182e-05	7.9927	29.3775	19.5094	8.25986	8.18174	7.26352
ENSMUSG00000029581	Fscn1	-1.06671	0.00141403	2.56916e-05	7.25391	8.23114	6.59211	3.71826	3.17571	3.61137
ENSMUSG00000035629	Rubcn	-0.457502	0.00143669	2.62157e-05	200.481	222.344	240.026	154.525	173.935	154.384
ENSMUSG00000005583	Mef2c	-0.465584	0.00145158	2.6601e-05	605.681	652.157	593.573	476.858	407.367	456.465
ENSMUSG00000094689	Ighv1-81	1.0142	0.00149207	2.746e-05	13.1107	23.9123	29.5139	44.1199	38.7514	64.9023
ENSMUSG00000022905	Kpna1	-0.552743	0.00158476	2.92899e-05	81.8872	104.486	94.7024	62.9762	55.8352	72.7167
ENSMUSG00000024900	Cpt1a	0.469883	0.00162824	3.02212e-05	73.9108	79.3227	90.5615	107.787	113.104	116.719
ENSMUSG00000094797	Igkv6-15	0.808017	0.00167264	3.11761e-05	16.5303	16.6453	18.8433	26.0141	41.8272	28.3291
ENSMUSG00000062488	Ifit3b	-1.47718	0.00172577	3.23193e-05	13.1269	15.6362	6.74512	2.72094	4.30913	7.62665
ENSMUSG00000087412	Gm15501	1.16366	0.00172577	3.24368e-05	3.88233	5.00668	3.2409	6.8334	12.143	8.62403
ENSMUSG00000032818	Loxhd1	-1.40289	0.00180209	3.40123e-05	3.91636	5.30596	5.29572	1.76622	1.20183	2.42383
ENSMUSG00000031557	Plekha2	-0.428588	0.00181765	3.44483e-05	235.589	270.552	249.625	180.775	186.546	194.111
ENSMUSG00000064358	mt-Co3	0.773981	0.00191106	3.63683e-05	443.022	443.116	224.181	800.862	577.713	685.679
ENSMUSG00000071516	Hist1h2ai	-0.512165	0.00196247	3.75004e-05	69.2237	74.5608	86.0192	56.3866	51.0479	53.5901
ENSMUSG00000026875	Traf1	0.68251	0.00199644	3.83058e-05	30.8103	30.7841	35.4471	45.004	70.2984	49.5286
ENSMUSG00000112043	AC110816.1	-1.04274	0.00203335	3.91734e-05	78.4533	29.8816	32.7166	21.2522	13.5783	17.7738
ENSMUSG00000111624	Ide	0.952754	0.00210539	4.08263e-05	13.6888	8.88125	9.75477	22.5494	14.5781	24.5517
ENSMUSG00000056999	Ide	0.952761	0.00210539	4.0891e-05	13.6888	8.88125	9.75477	22.5494	14.5781	24.5517
ENSMUSG00000012405	Rpl15	0.473345	0.00225214	4.39988e-05	141.782	178.317	166.513	203.814	236.362	235.276
ENSMUSG00000057596	Trim30d	-0.584222	0.00225214	4.40938e-05	101.929	81.9265	70.4719	53.7259	51.1811	60.683
ENSMUSG00000038174	Fam126b	-0.676326	0.00235664	4.63244e-05	41.7499	34.9879	31.905	24.6233	19.8143	23.5888
ENSMUSG00000076614	Ighg1	1.32943	0.00245457	4.84417e-05	89.7741	54.9043	31.7433	143.388	178.905	58.3548
ENSMUSG00000076576	Igkv6-32	0.925076	0.00245482	4.86388e-05	6.0837	8.59088	9.32642	18.8085	13.8777	12.7651
ENSMUSG00000000056	Narf	-0.543898	0.00248571	4.94931e-05	92.9568	70.433	93.1303	61.976	53.6208	62.3633
ENSMUSG00000024675	Ms4a4c	-0.561791	0.00248571	4.96402e-05	105.567	104.009	97.8499	62.3818	66.2147	95.571
ENSMUSG00000022914	Brwd1	-0.428083	0.00254173	5.12029e-05	740.617	696.637	761.366	559.583	529.86	544.588
ENSMUSG00000068551	Zfp467	1.25384	0.00254173	5.12198e-05	4.11838	3.68931	2.80391	7.58046	15.8892	6.67903
ENSMUSG00000025290	Rps24	0.537109	0.00254173	5.13561e-05	510.67	593.84	529.985	635.212	878.522	821.772
ENSMUSG00000038648	Creb3l2	0.904098	0.00254775	5.17946e-05	13.283	15.8552	9.7179	22.6649	30.1579	19.5491
ENSMUSG00000005378	Wbscr22	0.713294	0.00254775	5.20352e-05	18.6745	20.0723	15.0442	28.0498	33.2168	26.8774
ENSMUSG00000076577	Igkv8-30	1.10086	0.00254775	5.20764e-05	9.84484	9.00062	16.2628	17.794	22.9809	36.9358
ENSMUSG00000002014	Ssr4	0.696153	0.00257844	5.29056e-05	23.3073	27.2808	19.1042	34.7212	43.0558	35.1611
ENSMUSG00000029911	Ssbp1	0.571963	0.00266188	5.48261e-05	30.0563	26.2466	30.0665	42.9257	46.3756	39.1934
ENSMUSG00000032437	Stt3b	-0.428095	0.00276266	5.71182e-05	201.493	229.717	219.603	153.92	153.796	175.918
ENSMUSG00000040276	Pacsin1	-0.792956	0.00276929	5.74722e-05	26.0786	24.7165	20.6135	13.3406	16.8924	11.1234
ENSMUSG00000026773	Pfkfb3	-0.555277	0.00285536	5.9482e-05	64.0417	71.556	61.3076	50.7313	38.158	45.0382
ENSMUSG00000037152	Ndufc1	0.873608	0.00300039	6.27484e-05	10.2524	8.3911	7.11174	18.0896	12.3105	16.7837
ENSMUSG00000006154	Eps8l1	2.04977	0.00300039	6.29733e-05	19.1415	4.4335	80.0008	52.9212	77.4174	109.252
ENSMUSG00000016028	Celsr1	-1.02486	0.00305766	6.44147e-05	10.0894	10.5188	10.4295	5.5316	2.76184	6.11839
ENSMUSG00000033685	Ucp2	-0.492478	0.00308156	6.51595e-05	277.755	349.222	319.115	195.622	232.398	244.509
ENSMUSG00000025373	Rnf41	-0.488336	0.00312383	6.62978e-05	77.1256	88.1292	84.2965	52.9027	59.327	65.7581
ENSMUSG00000058258	Idi1	-0.911693	0.00315283	6.71603e-05	27.1883	33.9749	21.5491	13.5138	12.0388	20.5272
ENSMUSG00000078921	Tgtp2	-0.760969	0.00335074	7.16385e-05	76.372	119.206	74.9958	34.2507	57.9254	51.7543
ENSMUSG00000035227	Spcs2	0.539003	0.00335559	7.20049e-05	35.4984	40.8704	41.5534	51.7022	62.0189	57.7805
ENSMUSG00000060981	Hist1h4h	-0.613917	0.00343523	7.39829e-05	32.6261	35.5562	38.6612	22.6966	21.3621	25.7056
ENSMUSG00000069237	Fam8a1	0.867506	0.00348325	7.52898e-05	12.6121	15.9758	15.9925	18.1222	33.4237	27.7152
ENSMUSG00000104452	Ighv8-8	1.20457	0.00348801	7.56659e-05	11.5985	9.47537	5.82493	9.54897	25.5332	22.8744
ENSMUSG00000021556	Golm1	0.69039	0.00350452	7.62987e-05	14.4333	12.4145	12.2132	19.5163	21.6956	21.9569
ENSMUSG00000096767	Ighv1-62-3	1.37526	0.0035159	7.68217e-05	6.53776	2.58239	2.95837	6.16906	12.0709	8.80504
ENSMUSG00000058756	Thra	-1.26943	0.00354729	7.77855e-05	5.38187	4.29388	4.92117	2.03782	1.36926	2.55618
ENSMUSG00000020491	2810021J22Rik	1.07409	0.0036111	7.94674e-05	5.68448	3.53885	6.61416	13.9846	10.2755	9.25669
ENSMUSG00000092730	Snora24	-0.712572	0.00362935	8.01855e-05	16.5435	19.0634	17.2788	9.87671	10.6974	11.7156
ENSMUSG00000039159	Ube2h	-0.503606	0.00362935	8.04374e-05	113.579	133.895	104.222	76.758	76.9438	94.3128
ENSMUSG00000032350	Gclc	-0.621503	0.00364174	8.09973e-05	31.6735	33.9824	32.005	21.2789	18.6856	23.5607
ENSMUSG00000045817	Zfp36l2	-0.490837	0.00369697	8.25152e-05	133.561	159.251	184.623	116.568	116.545	106.712
ENSMUSG00000054263	Lifr	0.862764	0.00382653	8.57066e-05	14.5917	23.1389	27.8354	41.7779	49.8789	31.9356
ENSMUSG00000024008	Cpne5	-0.688421	0.00390791	8.78355e-05	30.4769	31.0946	24.2282	16.0882	17.2659	19.9276
ENSMUSG00000101698	Gm29562	0.557345	0.00392051	8.90177e-05	26.566	29.9251	28.5966	42.6344	37.6701	44.8023
ENSMUSG00000064856	Gm23444	-0.801023	0.00392051	8.92143e-05	65.8366	93.071	78.0373	28.226	60.737	45.388
ENSMUSG00000020638	Cmpk2	-1.09363	0.00392051	8.92773e-05	25.524	30.696	20.7039	12.0934	7.42958	20.6706
ENSMUSG00000094050	Gm23472	-0.801022	0.00392051	8.93468e-05	65.8366	93.071	78.0373	28.226	60.737	45.388
ENSMUSG00000041859	Mcm3	-0.525799	0.00398315	9.10861e-05	70.2098	85.3396	79.8791	47.8371	52.7463	63.0256
ENSMUSG00000076549	Igkv4-68	0.980679	0.00407352	9.34718e-05	7.72602	4.32217	5.30074	9.40022	11.4383	12.7612
ENSMUSG00000093428	Gm26318	-1.19959	0.00412107	9.50191e-05	7.83389	8.93186	6.10677	2.8383	5.66717	2.66311
ENSMUSG00000053835	H2-T24	-0.448957	0.00412107	9.55217e-05	176.631	180.205	145.329	121.436	115.447	131.016
ENSMUSG00000110732	AC167721.1	1.10727	0.00412107	9.55312e-05	4.70658	3.48681	2.36757	8.27963	8.27453	6.29948
ENSMUSG00000041879	Ipo9	-0.466796	0.00414953	9.65158e-05	72.8681	77.7182	79.4493	56.2241	50.1555	60.0963
ENSMUSG00000004460	Dnajb11	0.497947	0.00419214	9.78352e-05	60.9164	76.4151	56.8082	84.0361	91.2788	92.9064
ENSMUSG00000002944	Cd36	-1.16791	0.00425225	9.95711e-05	10.586	15.9998	6.64828	3.81655	5.15371	5.01004
ENSMUSG00000095351	Igkv3-2	1.051	0.00426314	0.00010016	5.66213	5.64892	5.52053	8.60301	19.2346	11.4096
ENSMUSG00000028465	Tln1	-0.453325	0.00484817	0.00011441	506.456	587.197	557.059	368.771	451.126	385.855
ENSMUSG00000057337	Chst3	-0.42053	0.00484817	0.000114664	544.657	605.448	617.725	437.377	418.55	464.803
ENSMUSG00000038910	Plcl2	-0.451174	0.00486061	0.000115339	126.493	148.541	143.193	110.682	88.6878	106.303
ENSMUSG00000078771	Evi2a	0.791465	0.00486689	0.000115869	21.0205	23.6473	24.4405	26.476	52.0839	40.0572
ENSMUSG00000065628	Snord33	-0.953908	0.00504564	0.000120868	48.58	97.2782	74.5581	33.1104	69.267	33.8646
ENSMUSG00000062727	Hist1h2bk	-0.657737	0.00504564	0.000120915	23.4252	30.0576	29.1598	17.9584	16.5982	17.7496
ENSMUSG00000027951	Adar	-0.437954	0.00528641	0.000127099	247.929	227.021	212.867	177.269	148.029	182.45
ENSMUSG00000064341	mt-Nd1	0.448519	0.0053252	0.000128449	958.222	807.672	776.351	1171.58	1198.62	1099.24
ENSMUSG00000041355	Ssr2	0.75328	0.0053842	0.000130293	11.7611	10.8943	16.2974	19.1895	22.9921	22.2817
ENSMUSG00000076532	Igkv4-91	0.909811	0.00551373	0.000133923	7.76674	5.39829	8.47581	10.2547	15.7305	14.8181
ENSMUSG00000030786	Itgam	0.744328	0.00551373	0.000134292	12.4791	10.783	11.5335	15.4413	21.2097	21.9799
ENSMUSG00000069833	Ahnak	-0.448203	0.00556592	0.000135999	196.189	238.373	215.87	139.123	163.479	173.978
ENSMUSG00000050075	Gpr171	0.623602	0.00569221	0.00013953	24.2638	28.839	32.6781	37.3671	51.2271	43.6019
ENSMUSG00000082277	Gm15807	1.36288	0.00574799	0.000141348	3.40035	3.55774	1.66076	6.18879	12.3906	5.88716
ENSMUSG00000101029	Gm29439	-1.05899	0.00604806	0.0001492	11.5172	18.1075	12.5507	10.3379	6.67271	4.62601
ENSMUSG00000026415	Fcamr	-0.8335	0.00606055	0.000149983	9.91992	10.6321	9.79964	5.78631	4.69475	6.49977
ENSMUSG00000017929	B4galt5	-0.603258	0.00607606	0.000150843	45.4808	56.5209	61.5549	39.7068	38.0598	29.9034
ENSMUSG00000086706	Gm15848	-0.920143	0.00617151	0.000153696	7.43801	7.75457	8.03065	4.92946	3.39847	3.96443
ENSMUSG00000028832	Stmn1	-0.587399	0.00627725	0.000156821	30.6368	35.1132	34.8206	20.1212	23.8439	23.0004
ENSMUSG00000033355	Rtp4	-0.838623	0.00632198	0.000158622	17.5941	16.4598	15.2879	5.91351	11.0043	9.92307
ENSMUSG00000078838	Gm17382	0.90935	0.00632198	0.000158928	16.0333	7.81683	11.4075	18.0621	25.5919	21.0624
ENSMUSG00000026104	Stat1	-0.581464	0.0064617	0.000162947	478.311	638.34	441.589	303.649	310.821	414.265
ENSMUSG00000091021	Gm17300	-0.564505	0.00659845	0.000166912	97.6826	79.4114	67.3456	58.9142	57.2234	46.2898
ENSMUSG00000063611	Gm10134	-0.476619	0.0067274	0.000170701	89.6943	80.5042	72.5045	60.5584	51.6471	62.1824
ENSMUSG00000022867	Usp25	-0.413127	0.00708031	0.00018021	164.111	172.231	159.654	121.407	112.266	138.742
ENSMUSG00000028173	Wls	-0.849828	0.00710466	0.000181386	14.7008	14.3128	12.2552	6.74773	6.62581	10.6154
ENSMUSG00000054150	Syne3	-0.493246	0.00713543	0.000182731	48.7391	57.1108	51.1189	36.3857	37.9158	37.1547
ENSMUSG00000049608	Gpr55	0.983664	0.0071896	0.000184681	2.76863	3.82111	4.46797	7.59742	7.82082	6.40167
ENSMUSG00000021066	Atl1	0.86017	0.00733497	0.000188991	9.05459	7.55864	5.57659	14.1377	15.3105	11.0396
ENSMUSG00000022136	Dnajc3	0.460763	0.00733497	0.000189564	54.5877	60.5317	55.3987	69.3189	86.3937	79.0454
ENSMUSG00000026923	Notch1	-0.947865	0.00774917	0.000200875	99.9573	32.469	80.9618	51.1746	39.2026	33.0916
ENSMUSG00000030263	Lrmp	-0.469098	0.00784822	0.000204057	215.982	248.985	259.985	189.748	142.837	184.358
ENSMUSG00000089945	Pakap	-0.815766	0.00791576	0.000206433	18.0917	17.9011	15.3696	6.25497	11.4095	10.5563
ENSMUSG00000025880	Smad7	-0.506798	0.00792233	0.000207225	55.5033	65.4123	64.2044	38.5622	49.1497	42.8579
ENSMUSG00000097639	Platr4	1.3482	0.00801849	0.000210382	2.30151	1.75804	4.30802	5.50081	8.45644	4.99851
ENSMUSG00000088088	Rmrp	-0.417315	0.00801849	0.000211103	739.875	839.655	738.722	578.81	615.765	541.372
ENSMUSG00000045932	Ifit2	-0.862718	0.00801849	0.000211624	60.2837	57.5324	37.8654	19.1933	28.9574	40.5538
ENSMUSG00000024041	Cryaa	1.1325	0.00802192	0.00021326	4.79579	2.02383	3.14161	6.51846	6.88496	7.59343
ENSMUSG00000056144	Trim34a	-0.375071	0.00802192	0.000213465	226.608	211.376	196.821	165.674	162.463	161.378
ENSMUSG00000007029	Vars	-0.40144	0.00802192	0.0002136	293.839	343.709	317.605	246.897	252.491	223.674
ENSMUSG00000053317	Sec61b	0.695924	0.0081112	0.000216612	12.6148	17.3375	16.3302	22.3772	28.5468	24.0248
ENSMUSG00000028763	Hspg2	1.07757	0.00817677	0.000219004	5.03705	4.27256	3.05396	6.40496	12.1061	8.35098
ENSMUSG00000030748	Il4ra	-0.403919	0.00820509	0.00022049	243.021	259.986	272.502	181.761	217.16	187.385
ENSMUSG00000099937	Gm28872	1.50472	0.00820509	0.000221047	1.55172	3.51149	1.87972	11.7647	5.14954	4.89168
ENSMUSG00000048503	Tmem136	1.08419	0.00830425	0.00022456	5.63459	2.70385	4.33045	6.93424	11.6843	8.62643
ENSMUSG00000029238	Clock	0.470741	0.00830425	0.000225019	41.3856	40.4182	46.366	59.8044	56.0985	61.7354
ENSMUSG00000026511	Srp9	0.557469	0.00842199	0.000228984	28.0343	29.5421	27.9074	46.2174	34.8339	44.6408
ENSMUSG00000069310	Hist1h3c	-0.790242	0.00842199	0.000229529	15.4001	20.669	18.4853	10.6432	7.73839	12.9979
ENSMUSG00000034088	Hdlbp	0.362027	0.00864361	0.000236246	143.979	155.286	150.528	195.943	189.448	192.626
ENSMUSG00000020220	Vps13d	-0.409995	0.00876742	0.000240784	320.495	392.287	331.877	274.296	256.155	255.411
ENSMUSG00000022504	Ciita	-0.37977	0.00876742	0.0002415	522.956	564.311	549.007	414.177	413.4	429.94
ENSMUSG00000041891	Lman1	0.568479	0.00876742	0.000242256	39.7857	32.4834	37.9993	43.7892	59.7594	58.8355
ENSMUSG00000027288	Zfp106	-0.378585	0.00876742	0.000242376	311.38	290.566	301.765	217.014	244.446	233.779
ENSMUSG00000087107	AI662270	0.569503	0.00881042	0.000244255	35.6175	48.2412	47.1674	57.1497	76.1619	61.5426
ENSMUSG00000020936	Nmt1	-0.475899	0.00886703	0.000246519	75.1802	82.2635	71.2227	56.7396	60.7147	47.1089
ENSMUSG00000040945	Rcc2	-0.429654	0.00888231	0.000248135	154.429	185.99	173.538	128.893	112.374	140.241
ENSMUSG00000050271	Prag1	-0.538093	0.00888231	0.000248767	33.1216	33.0298	36.16	24.0016	23.0148	23.4117
ENSMUSG00000039087	Rreb1	-0.386181	0.00888231	0.000249454	133.313	146.974	127.904	102.741	100.094	109.301
ENSMUSG00000076586	Igkv8-21	0.966276	0.00888231	0.000250344	8.97068	10.1124	16.3911	21.5974	30.7162	15.9222
ENSMUSG00000046034	Otulin	-0.451917	0.00888231	0.000250606	85.2685	93.1776	91.7854	68.383	55.3962	72.5166
ENSMUSG00000094194	Ighv5-16	1.18553	0.00888231	0.000251123	3.69022	5.61253	4.21265	7.17522	20.7376	9.88416
ENSMUSG00000026797	Stxbp1	-1.09502	0.00888231	0.000251813	15.1291	9.15667	8.39688	4.90856	3.17146	6.47505
ENSMUSG00000110161	Gm45494	1.23627	0.00889482	0.00025314	11.2496	7.03116	8.22711	20.1164	86.8573	14.1375
ENSMUSG00000068606	Gm4841	-0.663786	0.00889482	0.000254291	25.1802	25.2673	29.5357	18.8455	13.4762	18.0589
ENSMUSG00000053897	Slc39a8	-0.88275	0.00889482	0.000254887	8.11884	8.12485	9.82266	5.15423	3.65335	5.24825
ENSMUSG00000041460	Cacna2d4	-1.11013	0.00889482	0.000254954	7.88723	7.01627	4.95627	3.35145	3.54994	2.28778
ENSMUSG00000076731	Ighv8-12	1.17167	0.00900241	0.000258743	4.94811	4.57009	6.74229	12.1904	6.39555	19.7318
ENSMUSG00000094075	Ighv1-80	0.879893	0.00902212	0.000260016	12.0542	12.3711	17.4434	16.1587	26.0345	32.1277
ENSMUSG00000106567	2010309G21Rik	-1.03942	0.00906314	0.000261908	15.5021	11.858	13.5678	6.63131	2.97933	9.42039
ENSMUSG00000072915	Gm12258	0.910025	0.00906662	0.000262718	10.1057	12.209	16.3246	25.809	29.488	14.746
ENSMUSG00000071540	3425401B19Rik	-1.25952	0.00913996	0.000265559	7.41536	4.48505	6.66851	3.39404	1.30636	2.81455
ENSMUSG00000006360	Crip1	0.573156	0.0091778	0.000267377	24.0077	24.0243	26.2245	31.3493	40.908	38.3405
ENSMUSG00000003418	St8sia6	0.645374	0.00923834	0.000269865	15.8523	20.506	22.1615	27.5819	34.3641	29.4401
ENSMUSG00000074220	Zfp382	-0.690051	0.00940345	0.000275424	14.193	14.3888	17.2997	8.64664	9.92373	9.84618
ENSMUSG00000092500	Gm20400	-0.736955	0.00945203	0.000278291	14.5268	16.8675	19.0814	12.0471	9.83844	8.30718
ENSMUSG00000026116	Tmem131	-0.394811	0.00945203	0.000278327	201.355	214.626	193.564	157.868	167.937	138.084
ENSMUSG00000006010	BC003331	0.690918	0.00965114	0.000284946	13.7707	17.9117	18.396	28.7537	29.9975	22.037
ENSMUSG00000095565	Ighv2-9-1	1.17097	0.00971165	0.000288512	2.39013	3.24898	3.14534	5.99935	9.89554	4.94384
ENSMUSG00000032207	Lipc	-0.998402	0.00971165	0.000288875	5.56156	6.29549	6.39822	2.85263	2.65454	3.60843
ENSMUSG00000074364	Ehd2	-0.742875	0.00971165	0.000289015	14.9417	18.2433	17.7367	11.2395	7.56919	11.4569
ENSMUSG00000030314	Atg7	-0.736473	0.00982982	0.000293301	20.4348	19.5934	13.6231	10.4461	11.3095	10.5538
ENSMUSG00000090553	Snrpe	0.525326	0.0102928	0.000309054	22.9024	25.1171	24.2671	35.5361	34.7318	33.7329
ENSMUSG00000029638	Glcci1	-0.38014	0.0102928	0.00030926	174.795	155.879	173.105	136.426	120.412	130.168
ENSMUSG00000029475	Kdm2b	-0.404897	0.0102928	0.000309532	86.4294	86.4645	94.5212	66.8823	62.6549	72.3128
ENSMUSG00000046169	Adamts6	-0.63064	0.0106288	0.000320991	47.703	40.3492	41.166	31.5926	18.7812	29.4963
ENSMUSG00000040540	Gm9770	-1.058	0.0106288	0.000321304	4.47552	6.02493	5.94434	2.64998	2.64205	2.57056
ENSMUSG00000054520	Sh3bp2	-0.389945	0.0110519	0.00033496	118.479	112.98	116.286	84.272	98.0447	83.2846
ENSMUSG00000022106	Rcbtb2	0.692189	0.0112022	0.000340393	12.4414	13.2347	13.103	19.6829	26.8558	17.7842
ENSMUSG00000030062	Rpn1	0.423078	0.0113103	0.000344769	80.2525	91.6618	91.3809	102.345	125.418	125.298
ENSMUSG00000032026	Rexo2	0.644613	0.0113103	0.000346283	18.3223	17.8779	21.0378	25.2227	36.4172	28.4078
ENSMUSG00000042524	Sun2	-0.394466	0.0113103	0.00034659	164.53	159.009	175.619	116.052	122.534	141.302
ENSMUSG00000088609	Gm24187	-0.778886	0.0113103	0.000347219	19.4925	34.3342	26.9108	13.7646	14.6827	18.3497
ENSMUSG00000040483	Xaf1	-0.579461	0.0115553	0.000355645	40.7152	39.3781	35.3466	22.5514	24.1522	30.774
ENSMUSG00000075284	Wipf1	-0.364302	0.0115864	0.000357509	191.423	211.894	191.069	147.909	152.536	161.223
ENSMUSG00000076522	Igkv16-104	1.06886	0.0117268	0.000362759	6.16943	10.9434	8.42513	15.5892	42.5298	14.4818
ENSMUSG00000078606	Gm4070	-0.408136	0.0117425	0.000364164	806.32	879.789	726.476	575.997	635.385	606.752
ENSMUSG00000024222	Fkbp5	0.671647	0.0119568	0.000372149	30.5263	33.6918	40.6473	55.8055	70.9212	39.6074
ENSMUSG00000034640	Tiparp	0.539856	0.0119568	0.000372686	24.8286	30.8061	34.4972	42.0753	45.5388	43.1671
ENSMUSG00000030556	Lrrc28	0.749657	0.0121289	0.000378998	6.68302	7.1245	7.16463	13.1074	12.4741	9.76378
ENSMUSG00000081953	Gm12435	-1.8829	0.0122318	0.000383527	9.76052	38.4733	20.8293	1.49136	5.66319	12.3223
ENSMUSG00000027452	Acss1	-0.436041	0.0122318	0.000384364	76.5016	68.2626	76.8541	54.8245	49.2605	59.6118
ENSMUSG00000025823	Pdia4	0.52579	0.0122318	0.000385087	197.562	277.145	252.124	288.449	408.888	352.884
ENSMUSG00000003316	Glg1	-0.395569	0.0122468	0.000386518	160.121	185.619	165.467	118.023	128.707	141.813
ENSMUSG00000059588	Calcrl	0.588158	0.0122499	0.0003877	32.8949	27.4006	24.766	36.2621	50.1445	41.8575
ENSMUSG00000026879	Gsn	-0.60508	0.0122499	0.000388671	34.4516	43.477	34.8821	21.5504	23.1762	29.5477
ENSMUSG00000096410	Ighv1-19	0.842687	0.0122499	0.000389494	8.79446	8.72824	10.977	17.013	24.1843	12.392
ENSMUSG00000020901	Pik3r5	0.51408	0.0123658	0.000394147	30.0238	32.6788	32.7097	42.9414	52.5895	40.882
ENSMUSG00000006456	Rbm14	0.566117	0.0123709	0.000395279	42.8619	35.828	47.6987	50.9827	73.5615	62.6611
ENSMUSG00000049502	Dtx3l	-0.498669	0.0123911	0.000396896	126.171	166.954	125.881	81.5033	97.5377	111.296
ENSMUSG00000030532	Hddc3	0.832118	0.0124092	0.000398446	19.2288	10.047	10.0338	17.0023	21.5052	23.129
ENSMUSG00000034333	Zbed4	-0.47976	0.0125521	0.000404909	73.9186	69.6241	55.9048	45.4728	48.0851	49.7304
ENSMUSG00000042647	Acad12	0.936164	0.0125521	0.000405857	10.9098	4.64349	6.32858	13.0931	12.4532	10.8878
ENSMUSG00000044229	Nxpe4	-0.382631	0.0125521	0.000405986	99.6036	92.931	97.5469	78.5567	73.6292	70.2584
ENSMUSG00000076580	Igkv8-27	0.898567	0.0127464	0.000414212	5.21183	6.10174	7.48786	7.85221	13.9763	12.7887
ENSMUSG00000081788	Gm5898	-0.544237	0.0127464	0.000414266	42.3556	43.5221	57.3009	30.234	31.6587	34.7815
ENSMUSG00000022610	Mapk12	0.875932	0.0128127	0.000418384	4.6231	4.06134	3.79074	8.40646	8.34635	6.20302
ENSMUSG00000014030	Pax5	-0.379714	0.0128127	0.000418426	656.902	710.948	659.28	553.161	495.975	508.874
ENSMUSG00000029366	Dck	-0.483461	0.0129029	0.000422385	41.6559	46.2367	50.4217	33.2182	31.8018	33.7853
ENSMUSG00000038274	Fau	0.486961	0.0129472	0.000425297	45.282	47.6616	56.8335	66.7652	79.852	63.3383
ENSMUSG00000030602	Pak4	-0.665418	0.0129472	0.000425861	14.4528	19.1195	18.138	11.377	10.1813	10.9526
ENSMUSG00000005540	Fcer2a	-0.371803	0.0131028	0.000432005	390.511	450.563	410.629	331.122	318.658	317.448
ENSMUSG00000020859	Spag9	-0.432249	0.0132999	0.000439545	285.121	262.512	239.413	206.099	161.923	210.089
ENSMUSG00000038418	Egr1	-0.626955	0.0135689	0.000449498	28.9159	29.8044	29.9441	15.2508	19.0782	23.3839
ENSMUSG00000037072	Selenof	0.447255	0.013583	0.000451029	38.848	39.1911	42.5354	52.8252	56.8333	54.6676
ENSMUSG00000021298	Gpr132	0.697789	0.0135848	0.000453675	16.1256	25.005	15.8928	30.7047	31.6347	24.9681
ENSMUSG00000058793	Cds2	-0.365371	0.0135848	0.000454094	134.026	126.441	118.087	96.0572	100.802	96.9647
ENSMUSG00000069874	Irgm2	-0.641611	0.0135848	0.00045428	40.0204	48.6542	33.4646	21.0783	26.1104	31.1298
ENSMUSG00000038738	Shank1	0.469343	0.0137044	0.000459353	54.384	59.5567	52.9517	68.4727	92.1413	73.7293
ENSMUSG00000027562	Car2	-1.14823	0.0137554	0.000462139	6.25472	5.95379	4.41345	2.70211	1.60237	3.19183
ENSMUSG00000042726	Trafd1	-0.496285	0.0138744	0.000467432	62.5561	59.9943	59.9203	38.6824	40.7954	53.32
ENSMUSG00000067292	Gm10203	1.10715	0.0138744	0.000469792	6.3665	3.62864	2.26193	6.9991	9.06841	7.60689
ENSMUSG00000069267	Hist1h3b	-0.591169	0.0138744	0.000470078	34.1536	46.1651	46.9711	31.7694	23.6301	29.0681
ENSMUSG00000022075	Rhobtb2	-0.410834	0.0138744	0.000470484	102.121	122.713	99.3558	75.9978	84.933	82.5844
ENSMUSG00000059456	Ptk2b	-0.359838	0.0140189	0.000476481	423.683	464.418	430.413	350.261	343.603	333.544
ENSMUSG00000031601	Cnot7	0.515673	0.0140387	0.000478255	34.0486	35.8387	28.3115	48.333	41.3994	50.525
ENSMUSG00000025278	Flnb	0.507974	0.0141958	0.000484717	35.2104	26.2705	32.7513	44.1691	44.9912	45.029
ENSMUSG00000107068	Gm42742	-0.75585	0.0143428	0.000491427	15.1949	15.7184	15.9074	8.5827	13.5112	7.50556
ENSMUSG00000028436	Dcaf12	-0.414297	0.0143428	0.000491983	76.6093	91.354	81.3959	61.0296	58.801	67.1767
ENSMUSG00000038776	Ephx1	-0.55889	0.0145975	0.000501865	55.8613	69.5207	65.5211	36.4212	56.9583	42.5823
ENSMUSG00000070031	Sp140	-0.40023	0.0147198	0.000507221	215.488	232.037	186.617	146.732	159.031	174.714
ENSMUSG00000064354	mt-Co2	1.17471	0.0148533	0.000512983	170.246	339.419	63.3068	480.829	278.931	394.956
ENSMUSG00000031207	Msn	-0.401332	0.0150635	0.000521424	786.121	931.755	844.494	604.344	635.742	699.986
ENSMUSG00000027985	Lef1	-0.674246	0.0150837	0.000523306	17.1375	18.0089	13.9841	9.80666	9.2169	11.6074
ENSMUSG00000032624	Eml4	-0.370337	0.0152917	0.000532652	262.299	288.934	283.969	212.211	199.698	234.095
ENSMUSG00000022228	Zscan26	0.42875	0.0152917	0.000532917	55.2571	56.1632	52.6478	77.7668	78.9163	64.1858
ENSMUSG00000060671	Atp8b2	0.443108	0.0155847	0.000544661	59.1489	69.9236	57.4515	87.6026	92.0431	73.9015
ENSMUSG00000037685	Atp8a1	-0.380728	0.0155847	0.000546151	182.43	186.78	175.843	156.943	125.922	135.701
ENSMUSG00000088246	Gm25911	-0.89191	0.0155847	0.000546808	7.06686	13.8968	11.791	5.69364	6.09579	6.30138
ENSMUSG00000030577	Cd22	-0.363309	0.0155847	0.000548513	960.389	1014.28	1027.93	803.735	773.275	757.073
ENSMUSG00000031792	Usb1	-0.702438	0.0155847	0.000549778	10.5765	13.3309	12.2814	7.01168	7.69576	7.46623
ENSMUSG00000024764	Naa40	-0.533297	0.0155847	0.00055045	45.0268	55.6249	51.7961	33.5019	30.362	41.9021
ENSMUSG00000091803	Cox16	0.748832	0.015633	0.000553379	16.5912	10.2671	13.573	20.0064	19.7349	27.9234
ENSMUSG00000002109	Ddb2	0.546133	0.0157312	0.000558087	22.5932	21.5615	21.278	34.4494	33.5138	27.6059
ENSMUSG00000052949	Rnf157	-0.467437	0.0158591	0.000563868	59.8843	58.1438	51.0877	41.2193	36.6509	44.451
ENSMUSG00000082585	Gm15387	-0.525928	0.0159151	0.000567106	89.5112	126.63	112.005	60.8163	77.856	88.0543
ENSMUSG00000054469	Lclat1	-0.768051	0.0159472	0.000569585	18.5357	15.3849	12.2917	7.55689	11.3256	8.42893
ENSMUSG00000105606	Igkv2-109	1.03933	0.0159472	0.00057116	3.20098	4.98312	5.7657	5.85192	11.7877	10.479
ENSMUSG00000095612	Ighv5-4	0.770456	0.0159472	0.000571996	7.91279	7.34275	9.2441	11.6619	12.8092	18.1864
ENSMUSG00000070493	Chchd2	0.548287	0.0161529	0.000580639	31.3875	37.5293	35.3776	39.6214	58.2103	52.5848
ENSMUSG00000032126	Hmbs	0.719308	0.0162513	0.000585449	8.76524	6.24489	7.64987	12.9322	12.5961	11.6503
ENSMUSG00000100750	Gm29084	0.440165	0.0163488	0.000590241	100.026	89.3881	123.899	148.939	126.07	140.162
ENSMUSG00000027639	Samhd1	-0.374002	0.0168082	0.000608145	778.095	899.756	812.467	651.797	629.358	640.306
ENSMUSG00000027351	Spred1	-0.862279	0.0168156	0.000610144	11.3539	7.50082	12.4622	5.67753	4.91354	6.66012
ENSMUSG00000035266	Helq	-0.651574	0.0168156	0.000611046	38.4277	26.2996	38.5626	18.4787	25.4808	22.613
ENSMUSG00000020857	Nme2	0.648493	0.0168927	0.000615172	25.6885	34.7025	31.5178	31.1109	54.2021	51.9324
ENSMUSG00000095105	Edaradd	-0.580744	0.0172482	0.000629467	29.7014	27.2469	31.8618	22.6217	16.4639	20.1958
ENSMUSG00000040675	Mthfd1l	-0.450137	0.0172858	0.000632822	54.3559	58.9727	56.832	38.4861	46.4435	39.8448
ENSMUSG00000091649	Phf11b	-0.573905	0.0172858	0.000633547	32.7266	38.6708	34.4293	19.8005	23.1363	28.1695
ENSMUSG00000025742	Prps2	-0.663647	0.0174748	0.000641843	33.9479	37.6946	41.7369	23.564	19.074	33.8966
ENSMUSG00000090086	AI480526	0.608328	0.0176409	0.000649324	10.6271	10.5637	12.7109	17.6251	16.9368	17.1168
ENSMUSG00000025857	Dnaaf5	-0.789866	0.0179931	0.000663699	14.7429	8.87297	10.9844	6.85178	6.13388	6.51636
ENSMUSG00000092748	Gm22175	-1.07692	0.0182534	0.000674729	16.468	12.6361	9.86716	11.9295	6.09704	4.00382
ENSMUSG00000039981	Zc3h12d	-0.389434	0.0184558	0.000683655	86.0493	95.3033	90.0421	62.5239	69.5197	75.1685
ENSMUSG00000066697	Gm10172	1.2451	0.0186492	0.000692281	6.83917	5.00703	2.75823	11.4918	22.8627	7.37136
ENSMUSG00000095217	Hist1h2bn	-0.501188	0.0186586	0.00069409	45.5322	59.1006	57.6065	33.8953	40.7275	40.0068
ENSMUSG00000024182	Axin1	-0.502695	0.0187875	0.000700356	89.0211	81.8009	82.7334	44.4263	70.8243	59.969
ENSMUSG00000029530	Ccr9	0.575231	0.0188725	0.000705004	16.4824	18.4345	18.1237	25.8648	29.6665	23.4332
ENSMUSG00000001517	Foxm1	-0.630468	0.0188879	0.000707059	26.0486	18.5348	23.5422	15.5533	13.8431	14.5256
ENSMUSG00000033335	Dnm2	-0.34336	0.0189462	0.000711165	157.204	171.735	170.134	128.636	127.849	136.872
ENSMUSG00000038485	Socs7	-0.565255	0.0189462	0.000712209	37.5431	36.2406	29.7194	24.7441	19.7888	25.3811
ENSMUSG00000031666	Rbl2	0.381382	0.0194157	0.000731379	72.4401	77.8728	82.5932	105.152	106.278	92.0038
ENSMUSG00000083380	Gm3244	0.665297	0.019569	0.000738684	8.4085	8.09929	8.3176	11.4948	14.7992	13.1661
ENSMUSG00000024097	Srsf7	0.347241	0.0196801	0.000744418	117.886	119.234	116.588	157.488	139.227	153.137
ENSMUSG00000027863	Cd2	-0.454018	0.0197592	0.00074896	93.6718	111.132	96.1638	71.7082	63.665	89.1742
ENSMUSG00000019850	Tnfaip3	-0.504248	0.0202429	0.000768877	61.7726	55.8845	60.4726	36.9965	39.8273	53.9732
ENSMUSG00000076672	Ighv3-6	0.64294	0.0203334	0.00077391	11.5294	12.7485	13.2175	23.4864	18.7478	16.2304
ENSMUSG00000056201	Cfl1	-0.45455	0.0205482	0.000783692	265.228	350.788	311.897	190.175	230.539	256.071
ENSMUSG00000035726	Supt16	-0.364699	0.0210621	0.000804943	217.459	254.05	234.612	170.993	178.42	198.927
ENSMUSG00000032298	Neil1	-0.502617	0.0210657	0.000808574	30.3492	29.8684	31.2875	21.4151	22.3678	20.8096
ENSMUSG00000071266	Zfp946	0.686801	0.0210657	0.000810332	8.69394	7.43995	7.21938	10.7717	13.5231	13.374
ENSMUSG00000090015	Gm15446	-0.628601	0.0210657	0.000810734	20.9557	21.7147	19.5544	11.6934	12.5533	16.7564
ENSMUSG00000043592	Unc5cl	0.970941	0.0210657	0.000811679	3.60871	2.94889	3.79182	4.79973	7.7793	8.00706
ENSMUSG00000082016	Pgam1-ps2	-1.16923	0.0212078	0.000819919	4.80637	8.62744	6.61544	3.50068	3.63512	1.34851
ENSMUSG00000062007	Hsh2d	-0.514388	0.0212078	0.000820476	34.2205	32.3994	29.7674	20.7651	22.739	24.0264
ENSMUSG00000039270	Megf9	-0.790936	0.0214292	0.000830721	8.87735	9.93402	11.2026	6.73662	6.30504	4.41052
ENSMUSG00000024369	Nelfe	-0.650562	0.0215213	0.000835974	14.8077	14.4296	12.8144	9.93774	7.7019	9.1507
ENSMUSG00000029233	Srd5a3	0.565994	0.0217946	0.000848299	63.908	48.2832	47.5543	68.8306	110.45	73.3848
ENSMUSG00000015355	Cd48	0.435992	0.0217956	0.000850042	37.2836	36.0447	38.3379	47.2567	49.7662	54.1078
ENSMUSG00000022769	Sdf2l1	0.682176	0.0219206	0.000857083	12.7057	14.8558	12.4739	15.9545	25.8135	21.9176
ENSMUSG00000006418	Rnf114	-0.412756	0.0219206	0.000858352	70.7743	81.8438	75.7245	51.2091	57.4349	62.9022
ENSMUSG00000024077	Strn	-0.458488	0.0219307	0.000860464	82.6554	117.597	92.3149	65.7304	76.0546	64.6873
ENSMUSG00000022377	Asap1	-0.419409	0.0222854	0.000876126	133.849	97.1199	104.193	79.4494	84.2274	78.7382
ENSMUSG00000039193	Nlrc4	0.468748	0.0225361	0.000887749	31.8922	26.5348	28.2147	41.0447	40.4033	38.5769
ENSMUSG00000024513	Mbd2	-0.395798	0.0228124	0.000900419	117.65	147.894	144.051	94.838	104.565	112.154
ENSMUSG00000029131	Dnajb6	-0.392021	0.0228168	0.000902379	89.6033	86.9687	80.621	72.4349	58.982	64.5836
ENSMUSG00000008763	Man1a2	-0.401162	0.02305	0.000913408	120.31	130.127	103.087	94.7505	93.0643	80.0093
ENSMUSG00000001467	Cyp51	-0.700508	0.0230892	0.000916771	26.3681	40.0663	33.3793	20.1507	15.8305	26.763
ENSMUSG00000084416	Rpl10a-ps1	0.460076	0.0231031	0.000919131	66.7665	74.5867	73.0962	71.9604	107.554	104.068
ENSMUSG00000040990	Sh3kbp1	-0.352252	0.0232387	0.000928033	227.347	263.479	236.755	187.636	179.956	202.314
ENSMUSG00000034156	Tspoap1	-0.743598	0.0232387	0.000928165	11.275	20.9713	17.8629	10.7381	9.51937	10.3406
ENSMUSG00000070002	Ell	0.738648	0.0233619	0.000934917	11.7964	14.6532	12.1201	24.1229	24.338	13.1171
ENSMUSG00000056290	Ms4a4b	-0.549462	0.0234084	0.000940004	50.4222	44.3327	48.3907	33.9581	23.3479	37.427
ENSMUSG00000023832	Acat2	-0.851924	0.0234084	0.000940444	7.84199	6.81896	7.70496	3.15723	4.05217	5.3885
ENSMUSG00000077565	Gm23201	-0.832037	0.023416	0.000944065	13.8595	30.7162	25.1484	15.1308	15.6162	10.5256
ENSMUSG00000073702	Rpl31	0.48671	0.023416	0.000944416	111.558	131.875	101.395	117.213	180.207	168.201
ENSMUSG00000034111	Tmed8	-0.366252	0.0234697	0.000948676	91.6104	97.3459	92.2407	71.9196	67.7179	78.4371
ENSMUSG00000017132	Cyth1	-0.350897	0.0234697	0.000950258	209.468	199.536	216.63	180.055	149.948	160.522
ENSMUSG00000019055	Plod1	0.763712	0.0235823	0.000956663	5.33098	5.6798	6.40743	9.31738	12.247	8.29215
ENSMUSG00000025607	Copg2	0.63531	0.0237698	0.000966132	16.9281	26.5838	22.3622	36.9685	37.5906	28.0801
ENSMUSG00000016940	Kctd2	-0.572779	0.024154	0.000984644	18.6071	21.0414	17.9541	13.4128	11.94	13.316
ENSMUSG00000041361	Myzap	-0.756556	0.024154	0.000985531	15.1523	14.1407	10.2925	6.2421	9.29114	8.18498
ENSMUSG00000000560	Gabra2	1.00382	0.0241812	0.000988536	16.9212	9.76861	12.6344	24.3848	78.6886	19.883
ENSMUSG00000022048	Dpysl2	-0.483179	0.0242206	0.000993713	41.0526	52.136	43.5636	30.1138	31.9446	35.7243
ENSMUSG00000045071	E130308A19Rik	-0.630274	0.0242206	0.000993938	31.0134	27.193	20.5299	18.7604	15.7039	16.2265
ENSMUSG00000041272	Tox	-0.820285	0.0242861	0.000999283	8.11868	8.52109	6.05417	3.94228	4.32412	4.5656
ENSMUSG00000014850	Msh3	-0.405551	0.0242861	0.00100043	76.0719	64.9348	79.3594	56.8382	51.9736	57.2631
ENSMUSG00000028337	Coro2a	-0.386742	0.0243314	0.00100683	70.1845	73.9342	69.9048	50.0054	56.5734	57.202
ENSMUSG00000024079	Eif2ak2	-0.460452	0.0243314	0.00100919	104.305	111.248	91.8925	77.9091	55.8755	82.5601
ENSMUSG00000052056	Zfp217	0.393461	0.0243314	0.00100977	80.6076	84.668	83.3245	126.442	107.465	95.7332
ENSMUSG00000036986	Pml	-0.32453	0.0243314	0.00100992	313.774	309.524	301.617	244.962	250.038	243.646
ENSMUSG00000028459	Cd72	-0.338265	0.0244567	0.00101703	228.998	263.397	239.552	195.899	194.559	188.432
ENSMUSG00000106685	Rasgrp2	0.359099	0.0244862	0.00102177	118.878	117.978	130.645	173.528	150.21	147.461
ENSMUSG00000032946	Rasgrp2	0.359099	0.0244862	0.00102209	118.878	117.978	130.645	173.528	150.21	147.461
ENSMUSG00000018209	Stk4	-0.396287	0.0245692	0.00102749	294.33	364.408	294.69	265.142	222.112	233.996
ENSMUSG00000091363	Gm7701	-0.955568	0.0247918	0.00103874	7.26559	5.64512	5.66235	2.78717	2.57935	4.21053
ENSMUSG00000008730	Hipk1	-0.362997	0.0249404	0.00104691	309.26	367.092	334.447	240.574	269.877	275.457
ENSMUSG00000030921	Trim30a	-0.492066	0.0252416	0.00106475	200.436	205.499	159.976	137.106	96.1679	153.449
ENSMUSG00000007987	Ift22	-0.769202	0.0252416	0.00106546	12.2612	10.8719	10.3856	5.39863	9.27639	6.07168
ENSMUSG00000064816	Gm22357	-0.765609	0.0252416	0.00106631	40.8764	77.2886	60.7715	30.2565	56.8317	32.2557
ENSMUSG00000073374	C030034I22Rik	0.750417	0.0252416	0.00106747	7.22121	7.04898	6.22668	12.6964	8.47673	13.2804
ENSMUSG00000020021	Fgd6	-0.555681	0.0255947	0.0010844	54.4208	40.3447	57.4294	29.5265	41.3714	33.4971
ENSMUSG00000034165	Ccnd3	-0.463005	0.0257477	0.00109386	212.987	209.626	236.928	165.116	178.908	108.326
ENSMUSG00000022637	Cblb	-0.354051	0.0257477	0.00109492	115.044	128.281	126.19	91.6	92.655	104.789
ENSMUSG00000037416	Dmxl1	-0.34391	0.0258058	0.00109941	448.481	449.67	446.348	360.41	324.85	373.987
ENSMUSG00000070501	Ifi214	-0.388163	0.0258641	0.00110392	222.253	211.03	181.381	148.47	143.732	177.476
ENSMUSG00000072680	Tmem254c	0.835453	0.0260066	0.00111204	4.79352	6.26647	7.95863	12.6802	13.1728	8.03408
ENSMUSG00000066677	Ifi208	-0.421444	0.0261048	0.00112142	124.233	128.365	104.764	79.4273	85.4838	105.027
ENSMUSG00000043008	Klhl6	-0.354689	0.0261048	0.00112162	143.743	151.31	164.223	109.168	123.484	126.594
ENSMUSG00000035268	Pkig	-0.424862	0.0261048	0.00112366	90.9047	125.426	130.802	92.5995	84.513	89.8953
ENSMUSG00000070520	Nsmce3	0.684539	0.0261048	0.00112592	6.24089	6.13422	5.70097	9.22863	9.65853	10.2095
ENSMUSG00000032187	Smarca4	-0.336218	0.0261048	0.00112674	292.083	335.059	309.762	244.446	247.755	249.862
ENSMUSG00000052512	Nav2	0.550749	0.0261048	0.0011285	21.2295	16.4705	22.4852	29.6043	31.1891	27.4548
ENSMUSG00000044098	Rsbn1	-0.353667	0.0263289	0.00114025	92.5054	87.4937	94.6173	72.2903	68.5989	74.0101
ENSMUSG00000030766	Arhgap17	-0.325883	0.0265222	0.0011507	277.473	275.129	265.865	221.77	206.826	224.286
ENSMUSG00000076258	Gm23935	-0.63741	0.0265637	0.00115787	9385.37	19039.6	13719.9	7357.8	8444.08	10703.9
ENSMUSG00000076281	Gm24270	-0.63741	0.0265637	0.00115816	9385.37	19039.6	13719.9	7357.8	8444.08	10703.9
ENSMUSG00000087943	Gm24245	-0.637415	0.0265637	0.00115874	9385.37	19039.6	13719.9	7357.8	8444.08	10703.9
ENSMUSG00000044167	Foxo1	-0.326614	0.0267698	0.00117051	181.462	196.747	198.191	154.911	146.506	158.088
ENSMUSG00000049553	Polr1a	-0.41572	0.0267698	0.00117192	81.0623	87.4132	98.1545	68.1697	57.1592	74.4074
ENSMUSG00000019564	Arid3a	0.506053	0.0270885	0.001188	39.7055	46.8507	50.8202	50.2002	70.7911	70.6477
ENSMUSG00000032089	Il10ra	-0.327233	0.0271043	0.00119308	130.289	137.944	138.489	106.58	113.158	104.481
ENSMUSG00000064949	Snora61	-0.756693	0.0271043	0.00119357	12.2741	14.7403	12.1013	7.16362	11.0602	6.21761
ENSMUSG00000040613	Apobec1	-0.437266	0.0271043	0.00119506	50.549	42.7345	44.5708	32.9165	34.4355	34.4931
ENSMUSG00000036295	Lrrn3	0.782031	0.0273932	0.00120994	7.05559	6.49556	4.71751	12.8203	8.55574	10.0309
ENSMUSG00000028156	Eif4e	-0.487993	0.0274019	0.00121248	49.8229	43.1833	44.9586	30.7485	39.2799	29.3549
ENSMUSG00000020283	Pex13	-0.662135	0.0275001	0.0012204	21.1842	24.2609	20.356	14.8086	9.94609	16.1393
ENSMUSG00000094930	Igkv6-25	0.901908	0.0275001	0.00122113	6.81482	5.52496	4.21285	8.15326	15.4174	9.45134
ENSMUSG00000034453	Polr3b	-0.473252	0.0275257	0.00122442	53.1644	65.8495	76.6882	50.0555	47.5139	44.1014
ENSMUSG00000020745	Pafah1b1	0.40194	0.027829	0.00124171	106.213	115.61	116.836	149.768	121.567	169.604
ENSMUSG00000019261	Map1s	-0.500569	0.027829	0.00124237	37.0646	39.546	47.7547	27.1766	27.4916	33.2227
ENSMUSG00000018405	Mrm1	1.15405	0.027829	0.00124445	15.0534	4.61137	3.27967	8.95647	16.4202	8.17936
ENSMUSG00000022906	Parp9	-0.44128	0.0280586	0.00126051	82.6223	86.0719	84.9354	62.2426	51.9041	76.7363
ENSMUSG00000062328	Rpl17	0.399558	0.0280586	0.00126122	247.31	302.159	266.349	306.836	392.437	376.146
ENSMUSG00000040093	Bmf	-0.719735	0.0280586	0.00126131	16.388	16.7636	31.5665	11.6622	11.4924	10.8363
ENSMUSG00000036067	Slc2a6	0.782114	0.028168	0.00126843	7.20434	14.2714	7.52199	16.907	12.2313	14.0024
ENSMUSG00000082292	Gm12250	-0.723472	0.0283734	0.0012799	21.4508	30.7632	16.5417	12.6709	11.4752	15.0836
ENSMUSG00000052749	Trim30b	-0.370931	0.0289415	0.0013078	120.945	117.169	107.336	89.2425	79.0444	98.8983
ENSMUSG00000055835	Zfp1	-0.511257	0.029415	0.0013315	31.5816	33.3317	33.1649	21.152	26.8229	20.8859
ENSMUSG00000113764	CT010456.3	-0.584527	0.0294249	0.00133425	60.3186	131.796	95.5203	68.8582	61.0758	61.0021
ENSMUSG00000022369	Mtbp	0.625543	0.0296535	0.00134694	13.7008	10.6266	13.4667	21.3436	21.4592	15.7173
ENSMUSG00000021365	Nedd9	-0.379025	0.0298225	0.00135695	180.756	231.893	203.25	144.275	157.47	171.79
ENSMUSG00000036528	Ppfibp2	0.6072	0.0299784	0.00136639	10.9612	13.2147	14.5927	16.6565	21.7126	20.6384
ENSMUSG00000050628	Ubald2	-0.614873	0.030085	0.00137361	14.4381	17.7912	17.3577	9.88431	9.90563	12.5592
ENSMUSG00000030745	Il21r	-0.341914	0.0301792	0.00138097	160.572	185.678	174.327	128.055	136.397	146.249
ENSMUSG00000070462	Mesdc1	-0.570343	0.0301792	0.00138263	27.1281	35.2998	32.9318	18.5959	19.8245	25.7621
ENSMUSG00000040524	Zfp609	0.506996	0.0302414	0.00138785	35.8499	32.3262	26.062	42.2166	50.8971	40.755
ENSMUSG00000015709	Arnt2	1.70861	0.0303797	0.00139658	6.60119	1.08407	1.79526	5.81971	11.906	3.41319
ENSMUSG00000028385	Snx30	-0.400095	0.0305397	0.00140632	219.12	238.396	206.646	186.597	134.342	172.616
ENSMUSG00000064563	Snora7a	-0.600421	0.0307949	0.00142049	27.6385	27.6626	23.8357	15.2205	22.3647	15.8536
ENSMUSG00000051590	Map3k19	0.462016	0.0308952	0.00142753	24.3465	25.7118	25.6025	33.4766	36.532	34.2048
ENSMUSG00000020413	Hus1	-0.678567	0.0309085	0.00143057	22.8128	23.0517	17.9017	11.6967	11.9498	18.8298
ENSMUSG00000015597	Zfp318	-0.366685	0.031348	0.00145337	581.937	638.755	633.967	523.951	488.354	426.083
ENSMUSG00000009905	Kdsr	-0.616092	0.0313664	0.00145667	33.4241	24.2257	26.6407	16.6095	16.0469	22.5883
ENSMUSG00000040681	Hmgn1	-0.495766	0.0313833	0.00146174	91.3706	162.996	149.239	98.2614	114.228	93.4793
ENSMUSG00000030878	Cdr2	0.711854	0.0313833	0.00146237	5.42308	6.2305	5.9464	9.94305	10.8241	7.99736
ENSMUSG00000034437	Gm9761	-1.41847	0.0318036	0.00148445	4.96047	5.22866	3.87273	1.84732	0	2.54082
ENSMUSG00000022386	Trmu	0.705273	0.031872	0.00149014	11.9094	9.28513	13.1991	19.5541	22.4916	13.2532
ENSMUSG00000082154	Gm16464	-0.694282	0.0320925	0.00150399	20.91	17.917	17.3139	12.6966	7.01338	13.273
ENSMUSG00000029482	Aacs	-0.726378	0.0320925	0.00150548	40.1866	34.0699	22.2563	22.764	22.3674	14.5131
ENSMUSG00000028088	Fmo5	0.677893	0.0321736	0.00151518	7.62736	6.67513	8.89413	10.4802	14.1271	12.4265
ENSMUSG00000106847	Peg13	0.45931	0.0321736	0.00151672	38.4897	29.4848	39.4698	50.2474	49.9787	48.2806
ENSMUSG00000071528	Usmg5	0.706678	0.0321736	0.00151684	6.82656	6.8379	6.19907	8.55842	11.3089	12.6351
ENSMUSG00000110773	AC061963.1	-0.662351	0.0322503	0.00152298	11.115	10.6124	12.8339	6.50948	7.1246	8.32982
ENSMUSG00000025153	Fasn	-0.427679	0.0323826	0.00153176	96.0868	114.216	96.5216	75.641	64.9584	91.0237
ENSMUSG00000064768	Snord60	-0.909351	0.0324157	0.00153587	5.86126	10.3546	7.99419	3.82466	5.59579	3.38658
ENSMUSG00000020949	Fkbp3	0.469294	0.0325854	0.00154646	48.7097	56.0274	58.7215	57.0477	81.6083	81.7712
ENSMUSG00000017146	Brca1	-0.680929	0.0326333	0.00155173	31.0275	31.5221	28.9115	34.3585	18.951	15.0845
ENSMUSG00000022900	Ildr1	-0.998433	0.0326333	0.00155384	9.37038	10.3751	9.10623	9.05076	2.72439	4.89656
ENSMUSG00000040296	Ddx58	-0.326107	0.0328356	0.00156605	149.254	133.715	134.385	111.428	106.553	114.985
ENSMUSG00000064267	Hvcn1	-0.369087	0.0329207	0.00157269	356.282	438.983	387.21	276.039	318.546	320.975
ENSMUSG00000021127	Zfp36l1	0.367231	0.0333539	0.00159599	174.506	218.396	205.511	270.494	233.013	268.299
ENSMUSG00000105388	Rpl36a-ps2	0.60988	0.0336319	0.00161193	24.8605	40.1558	36.8694	40.9729	63.7648	53.6631
ENSMUSG00000086360	Gm16214	-0.595436	0.0338662	0.00162581	15.7227	15.282	13.9935	10.6725	8.44063	10.6131
ENSMUSG00000026399	Cd55	0.32864	0.0341711	0.00164312	426.302	418.228	435.068	538.492	507.119	561.347
ENSMUSG00000032481	Smarcc1	-0.38737	0.0345719	0.00166521	133.594	151.6	140.349	106.538	95.2538	129.459
ENSMUSG00000106037	Gm4332	0.432781	0.0345719	0.00166781	49.4475	53.138	46.6771	55.3752	73.3844	71.4546
ENSMUSG00000004994	Ccdc130	-0.622324	0.0346812	0.0016758	14.1427	13.3708	14.2967	7.5887	9.2245	10.4795
ENSMUSG00000026980	Ly75	-0.497193	0.0347205	0.00168042	40.1705	54.8772	50.4765	31.438	31.8582	39.7067
ENSMUSG00000027822	Slc33a1	0.784905	0.0348365	0.00168876	4.69843	6.60843	8.8016	10.1101	10.7299	13.0804
ENSMUSG00000022822	Abcc5	0.626464	0.0353834	0.00172065	25.8348	23.2268	31.8937	42.7655	49.9264	27.5771
ENSMUSG00000086324	Gm15564	-0.685574	0.0353834	0.00172082	235.754	288.983	217.059	127.447	144.701	466.983
ENSMUSG00000020444	Guk1	0.692623	0.0353974	0.00172427	6.27779	7.08266	5.29424	9.91709	9.03789	11.1953
ENSMUSG00000041515	Irf8	-0.363647	0.0355029	0.00173219	376.382	464.405	395.951	295.009	330.705	335.447
ENSMUSG00000048271	Rbm33	-0.330791	0.0355347	0.00173719	267.023	270.916	246.645	226.315	199.549	197.844
ENSMUSG00000021892	Sh3bp5	-0.334564	0.0355347	0.00173931	177.595	205.273	176.112	144.58	142.165	156.463
ENSMUSG00000029918	Mrps33	0.750277	0.0356588	0.00174817	5.02837	5.02683	6.07884	8.66128	11.4108	7.6682
ENSMUSG00000096807	Hist1h2bm	-0.667127	0.0359191	0.00176374	12.2486	18.9982	17.9137	11.2817	8.80454	11.0059
ENSMUSG00000010205	Raver1	-0.383903	0.0359951	0.0017703	86.133	103.721	93.9587	63.7671	75.1064	78.6435
ENSMUSG00000093178	Snord87	-0.772957	0.0365944	0.00180264	14.391	30.73	24.2513	11.3649	17.192	13.7679
ENSMUSG00000081058	Hist2h3c2	-0.507154	0.0366107	0.00180631	32.2129	42.1712	43.9795	27.7584	24.9315	30.4843
ENSMUSG00000027177	Hipk3	-0.330597	0.0366774	0.00181247	113.297	124.192	117.953	89.3833	92.5299	100.665
ENSMUSG00000015023	Ddx19a	-0.460926	0.0368205	0.00182243	46.7817	65.9197	65.2268	45.2767	42.1299	44.5293
ENSMUSG00000020386	Sar1b	0.663203	0.0369775	0.00183309	10.8676	8.18577	7.67341	13.0241	12.5351	16.5873
ENSMUSG00000111319	CT009635.2	-1.15357	0.0370739	0.00184129	11.8668	4.6271	7.8831	2.8427	2.78511	5.9579
ENSMUSG00000047810	Ccdc88b	-0.49356	0.0370739	0.00184428	35.5655	42.5826	48.3015	32.4059	31.5126	25.8089
ENSMUSG00000035245	Eogt	0.839605	0.0370739	0.00184658	3.95963	7.15034	6.0217	9.23739	12.8458	8.59602
ENSMUSG00000018906	P4ha2	0.646894	0.0376931	0.00188038	9.43649	11.4336	9.81482	15.5165	19.8036	12.7721
ENSMUSG00000113836	AC124426.4	-1.17701	0.0379004	0.00189369	5.51593	4.45181	4.53986	2.1757	1.30145	4.63684
ENSMUSG00000032602	Slc25a20	0.515536	0.0380995	0.00190662	19.3313	21.7293	22.8525	27.8562	35.2602	28.2336
ENSMUSG00000020782	Llgl2	0.773926	0.0383931	0.00192798	9.07444	19.6676	9.09878	19.9506	19.067	14.2701
ENSMUSG00000020189	Osbpl8	-0.330028	0.0383931	0.00192918	133.216	138.799	136.973	118.412	98.495	108.377
ENSMUSG00000044703	Phf11a	-1.11031	0.0383931	0.00193033	5.69952	6.9713	4.42516	2.5242	1.61296	4.39272
ENSMUSG00000042675	Ypel3	0.370467	0.0385908	0.00194329	58.4921	62.9814	69.1711	80.6507	89.6898	76.1303
ENSMUSG00000035299	Mid1	0.751165	0.0386129	0.00194794	45.6823	21.6976	30.5619	40.7037	72.775	49.8434
ENSMUSG00000039316	Rftn1	-0.308745	0.0386129	0.00195045	143.639	150.582	145.633	118.609	116.738	119.72
ENSMUSG00000047798	Cd300lf	0.647463	0.0386233	0.001954	30.4921	26.7231	24.6734	31.271	67.0084	42.7437
ENSMUSG00000032028	Nxpe2	-0.568586	0.0389265	0.00197239	16.5111	19.9106	18.3169	13.6184	10.4391	12.4552
ENSMUSG00000029036	Atad3a	-0.468268	0.0391603	0.0019873	34.2831	41.1709	39.5983	29.0287	24.5946	29.4579
ENSMUSG00000041849	Card6	-0.36576	0.0395796	0.00201168	152.331	198.581	185.42	149.143	138.282	131.227
ENSMUSG00000036469	2022-03-01	-0.304766	0.0398759	0.00202987	242.844	260.727	255.634	201.197	206.292	207.107
ENSMUSG00000020817	Rabep1	-0.350468	0.0399318	0.00203821	140.803	152.231	138.837	112.351	99.6502	126.682
ENSMUSG00000113152	AC155634.1	-2.42267	0.0399318	0.00203896	15.4368	4.40795	14.8767	3.55809e-09	2.11135	9.75182
ENSMUSG00000063646	Jakmip1	-0.326627	0.0402075	0.00205619	136.712	140.744	155.781	118.848	117.775	108.766
ENSMUSG00000016477	E2f3	0.784316	0.0406155	0.00208024	8.54067	5.65672	10.5716	11.6095	13.7807	17.7822
ENSMUSG00000020173	Cobl	-1.11078	0.0409714	0.00210167	2.98796	4.07089	5.61784	2.2932	2.09609	1.44634
ENSMUSG00000039917	Rhbdd2	-0.686505	0.0410799	0.00211153	24.9217	23.7933	17.4639	13.2082	10.8151	18.5852
ENSMUSG00000019188	H13	0.330297	0.0410799	0.00211367	74.8335	70.8549	72.5835	88.1152	95.1597	91.2665
ENSMUSG00000025094	Slc18a2	0.739617	0.0411265	0.00211929	5.03976	4.7503	4.99497	8.84796	9.39043	6.4907
ENSMUSG00000077167	Gm24119	0.766535	0.0413945	0.00213634	16.2385	8.66504	7.25004	13.942	17.9055	15.2896
ENSMUSG00000019539	Rcn3	1.0128	0.0415835	0.00214936	2.01321	2.6973	1.97005	3.64822	5.79859	3.91147
ENSMUSG00000021725	Parp8	-0.400756	0.0416881	0.00215803	50.3785	47.218	50.9652	40.0592	35.3537	37.0601
ENSMUSG00000043102	Qrfp	0.875562	0.0424611	0.00220136	3.87485	3.32631	4.34691	6.82839	9.50605	5.12938
ENSMUSG00000030519	Apba2	-0.550279	0.0426333	0.00221363	20.359	18.9352	17.2559	13.3268	14.1668	11.0945
ENSMUSG00000067430	Zfp763	0.837459	0.043077	0.00224004	4.3385	5.84391	4.56835	6.81679	8.35417	12.8626
ENSMUSG00000049561	Olfr95	0.674664	0.0431574	0.0022476	9.01096	6.69456	10.4182	13.274	16.6596	11.8899
ENSMUSG00000009035	Tmem184b	-0.468669	0.0432088	0.00225366	33.6788	32.6695	31.0862	23.8355	20.8646	25.668
ENSMUSG00000039046	Usp6nl	-0.3417	0.0433001	0.00226182	91.0746	104.189	107.048	78.0675	76.6393	83.6794
ENSMUSG00000074506	Gm10705	0.795822	0.0435176	0.00227659	4.86456	2.8936	4.43195	6.62611	7.01729	7.62745
ENSMUSG00000111883	AC160249.1	0.409419	0.0435691	0.00228269	40.4405	34.9737	40.9994	48.5134	55.0808	51.1799
ENSMUSG00000050742	Olfr164	-0.529542	0.0444136	0.00233042	26.8898	24.5872	26.353	20.6574	14.96	18.1966
ENSMUSG00000047867	Gimap6	0.329829	0.044708	0.00235019	252.753	290.58	280.462	329.613	373.507	332.238
ENSMUSG00000074800	Gm4149	1.11864	0.044708	0.00235465	7.94034	5.88298	3.21841	7.77283	25.6861	12.3865
ENSMUSG00000037754	Ppp1r16b	-0.323898	0.044708	0.00235637	264.351	299.336	257.692	213.269	212.352	230.5
ENSMUSG00000104156	Gm38102	0.678464	0.0447536	0.00236228	8.35668	7.07121	8.53419	15.3158	13.5436	9.72631
ENSMUSG00000020267	Hint1	0.467464	0.0450916	0.00238365	24.3862	27.9725	24.4417	31.4435	38.4542	36.3361
ENSMUSG00000038312	Edem2	0.502209	0.0451257	0.00238899	20.229	18.746	19.4181	25.0987	31.5662	26.1531
ENSMUSG00000098934	Gm18853	-0.389476	0.0455084	0.00241281	241.619	230.057	166.239	163.684	160.896	179.599
ENSMUSG00000015316	Slamf1	-0.36318	0.0455565	0.00241893	67.7641	70.4335	63.3472	50.4838	50.7271	55.4744
ENSMUSG00000040433	Zbtb38	-0.404208	0.0455909	0.00242644	68.6359	73.3208	88.1715	60.2958	51.08	62.2508
ENSMUSG00000032115	Hyou1	0.332419	0.0455909	0.0024279	106.761	127.542	107.372	137.035	149.396	143.612
ENSMUSG00000036959	Bcorl1	-0.828459	0.045621	0.00243307	7.44526	9.49848	10.5715	4.18462	8.27894	4.78347
ENSMUSG00000062456	Rpl9-ps6	0.987958	0.0458588	0.00244935	14.559	4.80632	9.51373	17.3208	28.6994	14.2914
ENSMUSG00000032640	Chsy1	-0.390269	0.0459195	0.00245618	66.0169	77.9603	77.1475	54.8881	50.5	63.2102
ENSMUSG00000076652	Ighv7-3	1.09139	0.0463843	0.00248608	2.44934	4.57279	2.92458	6.71611	12.4508	4.70659
ENSMUSG00000078974	Sec61g	0.674489	0.0463843	0.00248831	5.98088	8.99142	8.67424	10.8067	12.5103	14.1211
ENSMUSG00000034424	Gcsh	0.985884	0.0469809	0.00252683	2.64197	4.16023	2.00567	5.55795	6.53768	4.72398
ENSMUSG00000075031	Hist1h2bb	-0.469122	0.0469809	0.00252768	33.703	39.5487	41.8499	24.2523	28.9051	30.0084
ENSMUSG00000021831	Ero1l	0.606999	0.0470336	0.00253419	11.7584	14.7405	13.6907	15.7073	24.311	21.1407
ENSMUSG00000022594	Lynx1	-0.56929	0.047035	0.00253795	32.726	39.9103	25.4121	19.2028	24.5857	22.2186
ENSMUSG00000025938	Slco5a1	-0.776209	0.0470408	0.00254195	8.02685	9.24548	6.55063	5.13306	3.44323	5.28865
ENSMUSG00000096061	Gm23681	-0.718477	0.0471988	0.00255715	13.0997	11.2569	14.9936	6.90331	6.89041	11.6843
ENSMUSG00000093684	Gm27857	-0.718501	0.0471988	0.00255817	13.0997	11.2569	14.9936	6.90331	6.89041	11.6843
ENSMUSG00000092814	Gm23638	-0.718481	0.0471988	0.00256158	13.0997	11.2569	14.9936	6.90331	6.89041	11.6843
ENSMUSG00000029386	Tctn2	-0.533447	0.0473254	0.00257215	25.3289	35.9573	29.3885	22.7746	18.5122	21.2168
ENSMUSG00000103254	Ighv1-15	0.900882	0.0473559	0.00257752	4.00347	5.13856	5.29	5.86933	8.97332	13.7338
ENSMUSG00000029007	Agtrap	-0.750186	0.0474478	0.00258624	17.224	20.28	12.0384	7.09832	12.3689	10.2321
ENSMUSG00000009927	Rps25	0.378646	0.0476678	0.00260196	142.71	177.303	165.577	176.565	232.707	218.439
ENSMUSG00000006310	Zbtb32	0.790096	0.0477528	0.00261034	3.65507	5.77835	3.66	7.42379	8.3931	6.56093
ENSMUSG00000020653	Klf11	0.592174	0.0478812	0.00262111	12.5585	12.0754	15.9997	20.5565	23.9827	16.813
ENSMUSG00000060477	Irak2	-0.377947	0.048375	0.00265679	62.668	54.7297	63.6834	44.663	48.4682	46.2676
ENSMUSG00000029249	Rest	-0.368178	0.048375	0.00265873	119.013	144.841	134.738	92.9641	98.4158	118.638
ENSMUSG00000055675	Kbtbd11	0.386814	0.048375	0.00265951	46.7328	55.2568	51.2104	67.312	72.8443	60.1183
ENSMUSG00000036639	Nudt1	0.962342	0.0484316	0.00266641	7.7428	2.67561	3.47	6.26011	7.22743	7.67151
ENSMUSG00000005470	Asf1b	-0.777084	0.0485671	0.00267768	6.52083	7.85194	10.65	5.14149	5.28676	4.16977
ENSMUSG00000030180	Kdm5a	-0.315968	0.0487451	0.00269131	271.536	266.091	270.718	223.257	195.445	230.584
ENSMUSG00000064994	Gm22422	-0.462557	0.0488064	0.00270106	45.1921	48.1807	37.8332	30.9012	36.5217	27.8378
ENSMUSG00000105717	Gm43465	-0.668927	0.0488064	0.00270233	9.40792	8.15118	10.0765	5.82463	5.17836	6.36239
ENSMUSG00000051306	Usp42	-0.449757	0.0491925	0.00272756	35.452	35.4579	38.0158	23.5303	28.5293	27.966
ENSMUSG00000053560	Ier2	0.488594	0.0499716	0.00277468	22.3673	29.0679	24.4028	33.1038	40.2694	33.0046
ENSMUSG00000074141	Il4i1	-0.3762	0.0504597	0.00280795	73.3501	95.8323	84.9105	60.4502	68.6953	66.5872
ENSMUSG00000096169	Gm4461	0.722803	0.0504597	0.00280968	4.8103	4.67813	5.20025	7.93416	9.74852	6.61862
ENSMUSG00000027810	Eif2a	0.381032	0.0506919	0.00282658	42.8357	45.1666	45.2697	52.4799	61.3114	59.8383
ENSMUSG00000051451	Crebzf	0.319872	0.051037	0.00285268	75.6633	84.7848	80.6403	103.48	95.9894	101.242
ENSMUSG00000069925	4932416K20Rik	1.0438	0.051037	0.00285382	3.50082	2.30701	1.57683	4.77259	6.52487	4.10463
ENSMUSG00000054408	Spcs3	0.411458	0.0511407	0.00286362	49.9931	56.0212	46.3146	59.4697	65.1789	77.9653
ENSMUSG00000029204	Rhoh	-0.313672	0.0513469	0.00288506	228.877	229.238	253.548	197.741	175.737	199.012
ENSMUSG00000079426	Arpc4	-0.392046	0.0513469	0.00289022	69.3907	94.4549	87.4597	59.9015	68.7921	64.9482
ENSMUSG00000026786	Apbb1ip	-0.324973	0.0513469	0.00289117	108.668	126.524	115.133	97.7449	87.6124	94.1703
ENSMUSG00000026028	Trak2	-0.338048	0.0513469	0.00289125	108.239	97.4821	108.42	91.6788	76.4481	80.3465
ENSMUSG00000040123	Zmym5	0.314113	0.0515297	0.00290558	79.7374	78.3007	80.4251	95.9496	96.2046	104.356
ENSMUSG00000039262	Prrc2b	-0.34994	0.051588	0.00291291	299.73	318.788	308.605	210.121	277.681	242.126
ENSMUSG00000021285	Ppp1r13b	-0.339562	0.0519573	0.00293783	67.0518	71.859	70.3949	56.4911	54.1588	54.7265
ENSMUSG00000058388	Phtf1	-0.476935	0.05215	0.00295495	30.0248	32.3149	28.3763	21.8032	19.1492	24.2115
ENSMUSG00000078485	Plekhn1	0.44925	0.05215	0.00296732	29.6537	25.7426	31.6458	42.7061	41.6396	34.5701
ENSMUSG00000072964	Bhlhb9	-0.759701	0.05215	0.00296869	7.68438	13.1654	14.6423	6.2536	6.45975	8.84355
ENSMUSG00000039959	Hip1	0.475578	0.05215	0.00296995	36.7577	34.8681	32.5281	48.328	57.5708	38.1888
ENSMUSG00000020571	Pdia6	0.354789	0.05215	0.00297041	90.4758	100.752	107.027	110.215	139.233	131.939
ENSMUSG00000032384	Csnk1g1	0.348657	0.05215	0.00297409	65.5082	60.5935	72.4255	84.8924	89.5405	78.4121
ENSMUSG00000042810	Krba1	0.392028	0.05215	0.00297732	35.5101	35.4005	33.6153	43.5201	49.0141	44.683
ENSMUSG00000027589	Pcmtd2	0.405657	0.052795	0.00301827	35.7439	34.0897	37.395	46.167	52.8303	43.4116
ENSMUSG00000058173	Smco4	-0.864048	0.052853	0.00302573	4.45755	6.43556	5.55107	3.24181	2.81464	2.92536
ENSMUSG00000098112	Bin2	0.341955	0.052899	0.00303251	74.8902	94.701	85.6685	110.264	110.001	102.94
ENSMUSG00000021241	Isca2	0.577383	0.0530536	0.00305096	9.05775	8.37266	7.48793	12.8828	12.5363	11.7676
ENSMUSG00000043885	Slc36a4	-0.839344	0.0530536	0.00305705	6.58459	8.71951	12.1257	4.00257	4.6187	6.40666
ENSMUSG00000043323	Fbrsl1	-0.41629	0.0530536	0.00305784	41.0732	50.26	50.066	37.7143	34.0797	33.9802
ENSMUSG00000061615	Hist1h2ab	-0.495861	0.0530536	0.00305799	36.9313	45.0745	47.6492	29.7078	25.5278	37.4869
ENSMUSG00000033364	Usp37	-0.385987	0.0530832	0.0030654	92.5276	87.4922	86.6476	84.1374	59.737	66.7888
ENSMUSG00000024855	Pacs1	-0.39283	0.0530832	0.00306801	55.4328	63.0327	59.7578	46.4003	39.6489	49.5586
ENSMUSG00000002342	Tmem161a	-0.681638	0.0531096	0.00307369	14.7942	17.8548	13.1641	7.39388	13.1252	9.28641
ENSMUSG00000078681	Tm2d3	0.660226	0.0537534	0.00311516	5.47517	7.71677	6.05371	10.5961	10.6037	8.94284
ENSMUSG00000005469	Prkaca	-0.535629	0.0540793	0.00313828	21.1214	22.5771	23.8959	12.9158	16.4341	17.3245
ENSMUSG00000083083	Gm15382	0.950233	0.0546865	0.00317781	3.12343	1.80457	2.30393	4.10415	5.63787	4.36387
ENSMUSG00000030035	Wbp1	0.601897	0.0548947	0.0031942	7.37798	7.60884	6.2855	10.2289	10.9193	11.1372
ENSMUSG00000039384	Dusp10	-0.673062	0.0550662	0.0032085	16.2216	11.731	12.8046	7.1802	11.2955	7.64664
ENSMUSG00000042613	Pbxip1	-0.321135	0.055304	0.00322668	99.0561	88.2945	94.6021	74.6878	78.4987	72.5838
ENSMUSG00000069306	Hist1h4m	-0.514499	0.0561701	0.00328161	28.867	35.9823	38.5536	24.1702	28.1165	20.0819
ENSMUSG00000079543	Igkv13-85	0.949874	0.0563579	0.00330098	2.6792	4.39891	4.83708	5.84683	12.578	6.86018
ENSMUSG00000014932	Yes1	0.770033	0.0563579	0.00330141	4.72862	5.74395	8.31281	8.67024	13.3339	9.55331
ENSMUSG00000110777	Ifi30	-1.00472	0.0563923	0.00331648	12.7731	12.8148	14.3257	1.72169	10.3418	6.66929
ENSMUSG00000024431	Nr3c1	-0.300149	0.0563923	0.00332071	177.711	173.372	162.319	147.425	135.525	134.081
ENSMUSG00000063021	Hist1h2ak	-0.46157	0.0563923	0.00332081	39.1002	52.5268	54.2444	34.6513	32.3438	39.7967
ENSMUSG00000095753	Igkv4-53	0.957586	0.0563923	0.00332109	4.6115	2.15092	4.32548	6.74565	10.5056	5.37384
ENSMUSG00000024180	Tmem8	0.608312	0.0569844	0.00336042	9.66636	7.81676	8.18753	11.8115	15.6449	11.8984
ENSMUSG00000033487	Fndc3a	0.361287	0.0573539	0.00338671	90.1799	88.4418	89.2111	114.946	132.467	96.1427
ENSMUSG00000108473	Gm44739	0.641041	0.0575336	0.00340272	7.05575	9.47551	7.59424	12.0006	15.1112	10.5013
ENSMUSG00000030123	Plxnd1	-0.720185	0.0575336	0.00340633	7.09883	6.64638	6.75974	3.63363	5.10173	4.06439
ENSMUSG00000049932	H2afx	-0.445431	0.0580845	0.00344349	33.1315	44.113	40.1971	29.3748	27.3366	29.4156
ENSMUSG00000046182	Gsg1l	1.10797	0.0581223	0.00345028	4.3143	2.23836	1.31515	4.29923	5.20923	5.3207
ENSMUSG00000030107	Usp18	-0.511919	0.0581263	0.00345518	34.2869	35.1371	30.8582	27.2947	17.5678	24.3652
ENSMUSG00000024588	Fech	0.560473	0.0581263	0.00345963	8.49194	8.87684	8.47194	13.4138	13.2167	11.4726
ENSMUSG00000030156	Cd69	-0.50231	0.0593931	0.00353968	51.6134	72.1363	59.5848	31.555	48.01	46.5929
ENSMUSG00000029089	5730480H06Rik	0.484128	0.0597645	0.00357019	19.9416	25.8651	25.3454	30.2663	37.0893	32.1599
ENSMUSG00000056260	Lrif1	0.409041	0.0597645	0.00357505	47.0043	40.8119	56.7525	67.0952	62.0198	60.8777
ENSMUSG00000019726	Lyst	-0.316147	0.0597645	0.00357585	347.508	330.507	362.893	262.989	265.019	308.085
ENSMUSG00000046947	Adck2	-0.569097	0.0601721	0.00360495	19.4701	16.6494	16.3711	12.9803	9.43129	13.1207
ENSMUSG00000040463	Mybbp1a	-0.357546	0.0602607	0.00361747	141.602	176.607	166.423	110.458	140.51	127.393
ENSMUSG00000029672	Fam3c	-0.353401	0.0602607	0.0036197	73.757	89.5878	81.1218	58.6004	64.0089	68.6857
ENSMUSG00000011256	Adam19	0.317779	0.0603542	0.00363454	85.4334	83.579	85.903	110.152	95.3612	112.312
ENSMUSG00000062939	Stat4	0.350755	0.0603542	0.00363477	52.0589	49.6511	53.932	64.246	71.3625	62.9376
ENSMUSG00000020315	Sptbn1	-0.343045	0.0603892	0.00364161	577.581	665.572	603.415	478.726	436.725	540.296
ENSMUSG00000025198	Erlin1	-0.788503	0.0607217	0.00367067	26.8091	14.2181	31.8444	10.3798	18.3532	15.4643
ENSMUSG00000037946	Fgd3	-0.312978	0.0607217	0.00367117	113.013	128.266	119.716	97.0933	103.065	90.4004
ENSMUSG00000040405	Havcr1	-0.72535	0.0610505	0.00369583	8.71026	14.0394	8.3933	5.96366	5.4125	6.22485
ENSMUSG00000022323	Rida	0.670051	0.0610723	0.00370509	4.39174	5.57067	5.60977	7.48628	8.55494	8.6784
ENSMUSG00000088008	Gm25492	-0.832165	0.0610723	0.00370671	4.49046	6.01137	5.60909	2.78685	3.32588	2.93853
ENSMUSG00000024498	Tcerg1	-0.299256	0.0615679	0.00374162	138.283	153.588	154.219	118.666	118.969	124.806
ENSMUSG00000057396	Zfp759	0.713198	0.0617694	0.0037587	5.46008	5.13695	4.26976	6.5915	9.73286	8.16338
ENSMUSG00000003038	Hmgn2	-0.461963	0.0621889	0.00378909	65.6375	92.7244	95.6696	57.5697	57.1705	77.8471
ENSMUSG00000042121	Ssh1	-0.30168	0.0627073	0.00382559	103.984	101.732	96.7855	81.7534	79.7447	83.8699
ENSMUSG00000021361	Tmem14c	0.573489	0.0630723	0.0038528	12.7983	13.8414	13.022	14.3219	22.2179	21.5246
ENSMUSG00000093894	Ighv1-53	0.675745	0.0632083	0.00386606	8.9564	10.5929	14.318	18.8771	21.9101	12.9042
ENSMUSG00000024456	Diaph1	-0.3283	0.0636232	0.00390103	210.847	256.209	210.193	183.399	165.896	188.868
ENSMUSG00000017778	Cox7c	0.587262	0.0636232	0.0039014	14.313	19.1499	14.2037	18.5095	26.8216	26.322
ENSMUSG00000031390	Avpr2	0.540096	0.0640632	0.0039334	16.3243	12.7621	12.9126	17.6269	22.4476	21.0264
ENSMUSG00000006373	Pgrmc1	0.546739	0.065062	0.00400108	11.516	13.3432	11.8343	15.0057	17.8403	20.7761
ENSMUSG00000034724	Cnot6l	-0.46261	0.065062	0.00400772	182.571	131.119	171.993	118.099	97.8074	156.907
ENSMUSG00000024065	Ehd3	-0.617142	0.065062	0.00401283	11.3381	11.2466	13.5063	9.32159	7.83797	6.30978
ENSMUSG00000057863	Rpl36	0.373109	0.065062	0.00401511	161.875	204.971	173.405	195.55	261.71	239.489
ENSMUSG00000049728	Zfp668	0.508969	0.0651872	0.00402793	15.5356	13.6733	14.1156	18.8612	19.4206	23.3135
ENSMUSG00000038025	Phf2	-0.358164	0.065474	0.00405078	72.4796	85.8782	79.7725	54.5395	67.4685	63.8161
ENSMUSG00000061689	Dlgap4	-0.452059	0.065963	0.0040862	37.0196	43.6008	40.8799	30.0978	34.3444	24.602
ENSMUSG00000050721	Plekho2	0.368701	0.0661676	0.0041041	45.0837	45.6973	54.7826	60.3327	62.3136	65.169
ENSMUSG00000074578	Zfas1	0.426687	0.0661676	0.00410924	28.9565	30.6667	28.207	33.8346	41.1244	43.279
ENSMUSG00000053702	Nebl	0.921935	0.0674203	0.00419232	5.85862	4.82331	4.07942	5.13373	9.55855	13.8714
ENSMUSG00000023988	Bysl	-0.497494	0.0676469	0.0042117	19.849	24.5702	23.8013	15.459	16.6945	16.1336
ENSMUSG00000073435	Nme3	0.773159	0.0677102	0.00422095	4.02115	4.60002	5.01756	5.39372	9.49677	8.43847
ENSMUSG00000015314	Slamf6	0.3206	0.0682651	0.00426274	106.356	106.494	121.949	154.362	128.659	135.064
ENSMUSG00000078765	U2af1l4	0.592209	0.0682651	0.00426624	11.3939	8.43548	9.42098	14.1244	17.4605	12.3649
ENSMUSG00000029705	Cux1	-0.289405	0.0683698	0.0042799	189.71	182.573	173.917	157.103	142.325	147.48
ENSMUSG00000066456	Hmgn3	-0.570338	0.0683698	0.00428349	11.9765	14.7537	12.9212	8.36203	8.08889	10.1477
ENSMUSG00000100615	Gm5511	-0.891917	0.0687582	0.00431321	7.00748	6.55434	3.90428	3.58393	2.5782	3.21742
ENSMUSG00000041881	Ndufa7	0.688837	0.0688241	0.0043267	7.14728	8.68514	6.99887	10.63	18.194	10.7963
ENSMUSG00000034707	Gns	-0.283058	0.0688241	0.00432812	178.788	189.109	192.907	159.034	151.195	150.663
ENSMUSG00000030029	Lrig1	0.897592	0.0690395	0.00434707	2.82575	2.40389	4.05891	5.37515	7.34302	4.6122
ENSMUSG00000097194	9330175E14Rik	-0.502241	0.0691044	0.00435657	27.9149	33.1825	26.4824	16.9231	22.2054	22.8211
ENSMUSG00000022346	Myc	-0.428396	0.0691732	0.00436632	40.2358	49.7218	39.7685	28.969	31.6557	35.7786
ENSMUSG00000028282	Casp8ap2	0.457376	0.0692052	0.00438737	58.9677	51.2672	70.2833	71.561	112.403	79.3861
ENSMUSG00000105115	Rnu3b2	0.716336	0.0692052	0.00439165	12.3305	20.0396	29.6002	30.1434	40.9247	27.8319
ENSMUSG00000104896	Rnu3b4	0.716335	0.0692052	0.00439399	12.3305	20.0396	29.6002	30.1434	40.9247	27.8319
ENSMUSG00000098943	Rnu3b1	0.716336	0.0692052	0.00439482	12.3305	20.0396	29.6002	30.1434	40.9247	27.8319
ENSMUSG00000099291	Rnu3b3	0.716335	0.0692052	0.00439544	12.3305	20.0396	29.6002	30.1434	40.9247	27.8319
ENSMUSG00000020227	Irak3	0.354367	0.0693124	0.00440768	46.3851	43.1534	50.148	57.377	62.0726	59.1966
ENSMUSG00000032743	D430042O09Rik	-0.516258	0.0696652	0.00443557	34.3281	46.5938	52.4738	28.5156	38.508	27.9044
ENSMUSG00000055717	Slain1	-0.455659	0.0697227	0.00444469	28.223	33.8149	28.6034	23.7705	20.1478	22.0252
ENSMUSG00000027035	Cers6	-0.663357	0.0698676	0.0044594	18.0417	9.87721	15.1009	10.737	8.38081	8.55356
ENSMUSG00000022641	Bbx	-0.323235	0.0705542	0.00451841	130.349	129.897	123.784	93.8622	97.5074	117.762
ENSMUSG00000022468	Endou	-0.997759	0.0705542	0.00451966	5.2097	5.71143	7.02758	3.52316	0.939184	3.64125
ENSMUSG00000024925	Rnaseh2c	0.534028	0.0705542	0.00452133	11.0136	15.8655	12.2789	17.6266	19.5046	19.7391
ENSMUSG00000032952	Ap4b1	-0.519788	0.0705542	0.00452965	21.0659	28.2896	21.91	16.7419	17.7165	14.9233
ENSMUSG00000096764	Gm21985	-2.07647	0.0705542	0.00453085	2.18069	7.23617	5.53081	2.78901e-08	1.15737	5.30298
ENSMUSG00000099927	Gm8226	0.86918	0.0711299	0.00457339	4.26189	16.7321	8.97371	18.1449	15.4528	15.4883
ENSMUSG00000075600	Zc3h3	-0.475494	0.0712528	0.00458688	25.3405	31.8272	25.5576	18.5373	20.1063	20.8228
ENSMUSG00000044309	Apol7c	-1.09477	0.0712917	0.00459496	4.16868	6.54485	3.88348	2.25938	1.04331	3.34703
ENSMUSG00000019978	Epb41l2	-0.299764	0.0713034	0.0046013	182.567	211.71	212.666	172.19	163.647	157.07
ENSMUSG00000043051	Disc1	-0.74529	0.0713651	0.00461595	6.6856	6.83102	5.86293	4.73831	3.52067	3.23733
ENSMUSG00000078763	Slfn1	-0.943856	0.0713651	0.00461646	8.40581	10.5394	6.65682	4.42936	1.66927	6.20322
ENSMUSG00000030255	Sspn	0.750726	0.0714049	0.00462746	3.95227	4.28231	4.6533	8.79503	5.21557	7.60548
ENSMUSG00000090394	4930523C07Rik	0.274731	0.0714049	0.00463938	176.469	178.84	175.862	208.392	219.843	214.48
ENSMUSG00000031930	Wwp2	-0.342249	0.0714049	0.00464138	78.9224	71.4746	78.3253	67.3609	57.0184	56.1767
ENSMUSG00000038806	Sde2	-0.480877	0.0714049	0.0046414	32.6025	37.3942	33.8983	27.8592	19.4168	26.7033
ENSMUSG00000038866	Zcchc2	-0.308781	0.0716934	0.00466577	165.064	152.167	153.097	139.997	115.472	124.299
ENSMUSG00000009566	Fpgs	0.817212	0.0726622	0.00473451	4.53485	9.47989	3.77202	9.35226	8.49279	7.78008
ENSMUSG00000021327	Zkscan3	0.302195	0.0729635	0.00476286	80.6332	76.8609	87.8198	101.029	98.5151	102.924
ENSMUSG00000004233	Wars2	-0.503588	0.0729635	0.00476718	16.3399	16.1277	16.9186	12.5989	10.3871	11.8509
ENSMUSG00000019986	Ahi1	-0.678384	0.0729635	0.0047732	11.0132	10.9111	9.70783	7.03999	8.16842	4.49692
ENSMUSG00000095771	Igkv14-111	0.562826	0.0729635	0.004777	26.2606	40.2316	34.3714	51.7022	58.5509	33.0861
ENSMUSG00000036372	Tmem258	0.669293	0.0732568	0.00480194	5.92475	11.0502	7.85409	12.0126	14.0122	11.6815
ENSMUSG00000021116	Eif2s1	0.36705	0.0733574	0.00481428	42.8218	52.435	52.8796	62.4985	61.1319	67.2764
ENSMUSG00000095280	Gm21738	1.54947	0.0734223	0.00482428	36.557	1.34016	1.00671	4.57145	5.67092	5.73345
ENSMUSG00000033730	Egr3	-0.433496	0.0735176	0.0048363	36.7518	47.3914	39.1886	27.7742	29.1061	34.3924
ENSMUSG00000001228	Uhrf1	-0.456662	0.0736611	0.00485151	41.5092	47.8711	49.6559	29.9424	31.5124	43.9143
ENSMUSG00000022270	Fam134b	-0.320045	0.0739813	0.0048784	88.8964	107.372	95.7601	74.7979	77.6288	81.4147
ENSMUSG00000025616	Usp16	0.348819	0.0740446	0.00488837	60.3611	75.9212	77.27	89.3826	95.608	88.2905
ENSMUSG00000110764	BX890553.4	1.15671	0.0745684	0.00492879	24.552	5.73406	6.3131	16.4285	34.8748	10.7297
ENSMUSG00000101906	Mrgprc2-ps	-0.435743	0.0746279	0.00493963	27.6832	26.8173	27.1523	19.5081	21.0513	19.836
ENSMUSG00000014837	4931428F04Rik	0.585977	0.0746279	0.00494441	14.4936	13.465	13.3841	20.2108	28.4189	16.556
ENSMUSG00000034959	Rubcnl	-0.306345	0.0749663	0.00497271	94.2717	103.912	101.545	76.6899	78.8769	86.7821
ENSMUSG00000040410	Fbxl4	0.651331	0.0749875	0.00497998	9.22006	9.61155	7.2996	15.4595	15.7111	9.62657
ENSMUSG00000031513	Leprotl1	-0.629231	0.0751944	0.00499961	8.36081	9.79163	10.2009	5.56805	5.52978	7.20296
ENSMUSG00000036526	Card11	-0.290847	0.0758288	0.00504773	321.72	360.68	348.994	285.787	267.24	289.883
ENSMUSG00000036892	Prodh2	0.840488	0.0758652	0.00505699	2.46522	3.28182	3.1196	6.50578	4.78658	4.52434
ENSMUSG00000004221	Ikbkg	-0.423216	0.0758652	0.00506204	41.5496	47.2242	49.7047	38.3575	28.6259	36.2197
ENSMUSG00000076569	Igkv5-39	0.793971	0.075896	0.00507618	4.51468	4.00258	7.2388	6.65775	8.99067	10.7838
ENSMUSG00000057135	Scimp	-0.639112	0.075896	0.00507704	9.70705	11.9998	12.3341	7.21997	5.58797	9.03883
ENSMUSG00000111839	AC166078.2	-0.866797	0.075896	0.00508192	5.4716	4.61778	5.91173	2.71825	2.08623	3.94788
ENSMUSG00000027679	Dnajc19	0.462069	0.0762903	0.0051143	17.3961	16.5909	17.0139	22.4425	22.7692	25.1095
ENSMUSG00000024776	Stambpl1	0.486572	0.0763007	0.00512281	17.5017	24.1467	23.3253	27.1731	32.3764	31.2507
ENSMUSG00000021366	Hivep1	-0.324281	0.0763007	0.00513038	124.319	135.222	127.383	94.2084	98.3144	119.82
ENSMUSG00000039221	Rpl22l1	0.531373	0.0763007	0.00513292	22.3921	27.6287	19.2421	26.1162	38.2579	35.6743
ENSMUSG00000073678	Pgap1	-0.392512	0.0764777	0.00515082	189.368	148.335	162.769	140.055	96.4185	134.008
ENSMUSG00000110080	Gm6145	-0.785547	0.0772772	0.00521347	5.46319	6.63582	7.76143	2.79675	4.69287	4.06797
ENSMUSG00000070808	Gltscr1	-0.282447	0.0772772	0.00521677	158.903	174.018	174.418	135.984	143.587	137.541
ENSMUSG00000056076	Eif3b	-0.329643	0.0776566	0.00524966	114.572	148.52	124.969	101.947	96.7425	107.532
ENSMUSG00000078695	Cisd3	-0.448603	0.0776566	0.00525454	160.9	145.407	159.702	123.75	62.4444	123.593
ENSMUSG00000029571	Tmem106b	-0.426169	0.0781945	0.00529707	58.3493	72.5177	74.6368	49.2245	43.9564	62.6715
ENSMUSG00000065392	Gm25894	-0.80329	0.0784081	0.00531767	6.55055	10.7268	9.15625	3.66102	7.06928	4.73897
ENSMUSG00000031586	Rbpms	0.740512	0.0786177	0.00533805	6.76567	3.8979	8.62285	11.0069	12.4255	9.96855
ENSMUSG00000054939	Zfp174	0.725736	0.0786254	0.00534473	3.86291	3.63087	3.4515	5.33749	6.21038	6.6175
ENSMUSG00000018858	Mrpl58	0.542005	0.0788281	0.00536468	8.2477	8.1177	9.21853	11.6141	13.6398	12.0671
ENSMUSG00000096499	Ighv1-5	0.850295	0.0788386	0.00537157	2.62664	3.99551	3.50842	4.42336	7.69164	6.17089
ENSMUSG00000039016	Timm8b	0.605051	0.0788601	0.00537921	7.40766	6.926	5.31006	9.42003	10.2121	10.3197
ENSMUSG00000093843	Gm25939	-0.419972	0.0790912	0.00540117	33.4346	39.7468	35.3998	25.127	29.3492	26.7114
ENSMUSG00000026675	Hsd17b7	-0.765358	0.0792521	0.00541836	8.08716	6.7364	9.57058	4.59914	3.49452	6.73083
ENSMUSG00000027508	Pag1	-0.284661	0.0793991	0.00543895	212.698	222.919	217.238	181.712	189.9	164.359
ENSMUSG00000028524	Sgip1	0.469849	0.0793991	0.00544085	27.949	27.5681	24.6953	36.8291	29.9772	44.3685
ENSMUSG00000034317	Trim59	-0.363422	0.0800552	0.00549738	78.1984	68.294	65.961	55.4286	48.2273	61.3222
ENSMUSG00000025026	Add3	-0.303499	0.0800552	0.00549835	355.348	407.6	408.263	301.879	308.175	338.885
ENSMUSG00000033060	Lmo7	-0.770988	0.0801203	0.00550931	7.79293	10.9128	5.64439	4.62174	4.12841	5.09996
ENSMUSG00000035024	Ncapd3	0.410285	0.0801203	0.00551537	27.6675	33.3121	30.9673	45.8047	37.6626	38.5582
ENSMUSG00000030680	Pagr1a	0.79199	0.0801461	0.00552342	8.46387	2.19912	4.86744	8.25255	9.18532	10.6443
ENSMUSG00000021306	Gpr137b	0.446499	0.0805434	0.00555815	36.5968	37.1841	26.6442	45.5994	51.2672	41.0517
ENSMUSG00000022433	Csnk1e	-0.580844	0.0805434	0.00556342	27.3934	21.5231	15.8228	14.9301	13.2059	15.0218
ENSMUSG00000037902	Sirpa	0.878896	0.0806491	0.00558094	3.97695	3.16496	2.8669	4.51284	9.05958	5.77379
ENSMUSG00000020990	Cdkl1	-0.687786	0.0806491	0.00558335	6.30174	6.08835	7.82079	4.27791	3.947	4.25022
ENSMUSG00000040272	Accs	0.539134	0.0807637	0.00560045	8.64248	9.64943	9.26962	11.8727	15.2076	13.0391
ENSMUSG00000002325	Irf9	-0.296934	0.0807637	0.00560394	141.526	134.971	125.117	101.077	108.45	117.437
ENSMUSG00000021583	Erap1	-0.522993	0.0813537	0.00565125	88.6208	72.6477	47.6356	40.5042	54.0768	56.334
ENSMUSG00000002280	Narfl	-0.615016	0.081667	0.00568227	23.3348	23.7447	14.0204	11.0142	15.2911	14.5482
ENSMUSG00000026201	Stk16	0.427651	0.081667	0.0056858	22.002	21.1424	21.1475	30.4582	29.7019	26.3568
ENSMUSG00000071660	Ttc9c	-0.353131	0.0819912	0.00571479	56.3593	54.0713	55.3711	42.1575	40.4661	47.1797
ENSMUSG00000026781	Acbd5	0.429651	0.0820577	0.00572585	40.0354	38.5091	28.8895	48.8129	52.873	44.0117
ENSMUSG00000024074	Crim1	0.638435	0.082236	0.00574473	5.08217	4.75576	6.64143	7.99494	8.77332	8.92034
ENSMUSG00000008333	Snrpb2	0.540644	0.0828051	0.00579097	16.5846	18.0883	14.4504	18.3127	27.554	25.4537
ENSMUSG00000039286	Fndc3b	0.870039	0.082932	0.00580996	5.31823	5.97652	4.0061	5.78927	15.1046	9.50663
ENSMUSG00000004099	Dnmt1	-0.278096	0.082932	0.00581284	190.837	209.6	205.417	158.75	174.454	166.507
ENSMUSG00000042354	Gnl3	0.38946	0.0833539	0.00585791	34.4633	38.9689	34.4864	41.8519	46.8439	52.6768
ENSMUSG00000038564	Ift172	-0.408259	0.0833539	0.00585882	55.8383	47.9314	44.6862	33.641	42.8952	35.514
ENSMUSG00000005299	Letm1	-0.327561	0.0833539	0.00586199	74.6575	84.1807	78.2007	60.9889	69.7622	58.3581
ENSMUSG00000097772	5430416N02Rik	0.395588	0.0835528	0.00588563	38.678	38.829	50.0389	57.7509	57.5726	50.9546
ENSMUSG00000095118	Snord14d	-1.15942	0.0835528	0.00588907	5.68703	23.307	14.514	4.5405	13.2255	5.58106
ENSMUSG00000077698	Snord12	-0.841248	0.0836448	0.0059021	7.2705	13.2451	9.65025	4.6758	9.35807	4.63145
ENSMUSG00000024236	Svil	0.461581	0.0837778	0.00591805	39.3845	39.8864	40.2195	64.3935	55.7044	37.4307
ENSMUSG00000037773	Pced1a	0.482623	0.0842871	0.00596062	18.0984	15.7098	16.0229	23.8917	25.5873	20.2682
ENSMUSG00000051335	Gfod1	0.838093	0.0848041	0.00601378	8.29194	3.28739	5.82264	8.39689	9.93151	12.065
ENSMUSG00000046753	Ccdc66	0.433795	0.0848041	0.00601413	21.105	18.9637	21.7735	28.2497	29.3785	25.9714
ENSMUSG00000031231	Cox7b	0.425167	0.0848041	0.00601711	24.4897	31.2382	30.318	39.4851	41.461	34.603
ENSMUSG00000081208	Gm11400	-0.524328	0.0849901	0.00603697	13.5557	12.7594	12.1263	9.34207	9.23496	8.14716
ENSMUSG00000039361	Picalm	0.282429	0.0858858	0.00611647	164.497	177.128	177.659	225.913	195.768	209.726
ENSMUSG00000042351	Grap2	-0.311947	0.0858858	0.00612209	74.6175	75.9056	77.0627	63.9089	56.1391	63.1755
ENSMUSG00000021377	Dek	-0.309466	0.0858858	0.00612824	188.417	222.775	207.207	159.907	153.026	185.958
ENSMUSG00000035597	Prpf39	0.279411	0.0858858	0.00613179	110.877	114.952	106.818	140.772	135.528	127.286
ENSMUSG00000110816	AC154699.1	-0.604133	0.0858858	0.00613422	9.07862	11.3013	11.9265	8.04567	5.84241	7.26549
ENSMUSG00000029173	Sepsecs	0.50666	0.0861406	0.00616307	17.159	12.778	15.0053	23.4226	18.7687	21.6298
ENSMUSG00000040857	Erf	0.769304	0.0861406	0.00617287	3.41959	4.26595	7.22404	7.0511	7.98597	7.6575
ENSMUSG00000025464	Paox	0.776833	0.0861406	0.00618286	5.55735	4.1869	7.10203	6.52018	12.1455	10.6934
ENSMUSG00000024070	Prkd3	-0.308624	0.0861406	0.00619084	87.1298	82.5909	92.5907	67.483	67.6885	76.6241
ENSMUSG00000028458	Tesk1	-0.515542	0.0861406	0.00619225	24.3122	33.7289	33.9032	24.663	22.1858	17.5211
ENSMUSG00000028063	Lmna	0.822982	0.0861406	0.0061929	6.66465	5.93919	8.85004	9.38931	28.6615	11.9719
ENSMUSG00000034892	Rps29	0.287868	0.0867103	0.00624064	156.504	163.88	150.721	175.124	193.067	207.028
ENSMUSG00000037224	Zfyve28	0.870373	0.0867348	0.0062492	3.29453	1.98775	4.32059	5.17999	5.50377	6.71709
ENSMUSG00000094426	Olfr478	0.785016	0.0874652	0.00631382	4.61213	2.26518	3.96216	6.38178	6.52889	6.14785
ENSMUSG00000037259	Dzank1	-0.77503	0.0874652	0.00631553	10.93	10.3744	15.2331	13.3637	5.32791	6.94164
ENSMUSG00000003283	Hck	-0.432414	0.0875293	0.00632701	28.6437	27.7464	25.346	20.2887	18.9463	21.2812
ENSMUSG00000036461	Elf1	-0.292183	0.0880346	0.00637043	200.135	228.981	221.461	163.564	176.827	190.889
ENSMUSG00000029580	Actb	-0.381813	0.0884344	0.00640628	2851.63	3948.11	3375.38	2249.78	2651.76	2896.36
ENSMUSG00000001419	Mef2d	0.317063	0.0886868	0.00643151	130.508	136.969	152.863	172.263	196.215	155.327
ENSMUSG00000032666	1700025G04Rik	0.795817	0.0887359	0.00644202	3.55095	2.83012	3.99849	7.27202	6.28345	4.54131
ENSMUSG00000008318	Relt	0.557332	0.0889341	0.0064757	10.723	13.2366	12.7476	13.7501	20.2359	20.0506
ENSMUSG00000041133	Smc1a	-0.29223	0.0889341	0.00647627	218.653	255.877	230.429	184.554	185.222	205.873
ENSMUSG00000019866	Aim1	-0.312722	0.0889341	0.00647731	86.0839	103.376	87.4214	75.217	73.9193	73.6701
ENSMUSG00000017119	Nbr1	-0.33916	0.088996	0.00648878	94.6025	122.758	98.6057	80.3339	76.5422	88.9534
ENSMUSG00000095139	Pou3f2	0.689035	0.0896391	0.00654269	3.74762	4.27631	3.70942	6.99975	5.89056	5.9928
ENSMUSG00000093896	Ighv1-76	0.798883	0.0897814	0.00656111	4.24613	9.64508	5.76662	8.63202	13.6477	9.06436
ENSMUSG00000049734	Trex1	-0.623383	0.0897814	0.00656714	12.0629	12.2818	10.2143	5.40224	9.10548	7.93997
ENSMUSG00000027248	Pdia3	0.379358	0.0903038	0.00661242	157.117	216.009	190.037	200.582	258.081	269.868
ENSMUSG00000017009	Sdc4	-0.36747	0.0903265	0.00662116	63.2464	82.117	73.4829	49.6101	61.4808	58.5278
ENSMUSG00000027637	1110008F13Rik	0.513656	0.0905753	0.00664649	12.1842	14.3285	15.2316	20.9533	16.3208	22.247
ENSMUSG00000018040	Rrp7a	-0.401381	0.0905965	0.00665515	33.6497	41.0691	38.7897	29.465	26.6513	29.7361
ENSMUSG00000052477	C130026I21Rik	-0.328625	0.0912193	0.0067105	66.996	64.8471	58.1783	49.7492	50.9045	50.703
ENSMUSG00000038013	Wipf2	-0.397728	0.0912193	0.00671518	53.6573	56.6845	55.9604	34.3691	49.021	42.4569
ENSMUSG00000057143	Trim12c	-0.321435	0.0919441	0.00677574	123.867	131.354	109.17	93.4206	88.7313	109.406
ENSMUSG00000067038	Rps12-ps3	0.413179	0.0920328	0.00678948	47.0939	63.2336	53.0395	57.9246	75.525	81.9448
ENSMUSG00000041781	Cpsf2	-0.314418	0.092853	0.00685972	105.086	115.484	119.775	79.6938	96.6358	97.4414
ENSMUSG00000074227	Spint2	0.505709	0.092853	0.00686453	9.75429	11.4591	9.53732	13.6687	15.8808	14.0648
ENSMUSG00000071068	Treml2	-0.284298	0.0931226	0.00689176	176.045	205.853	185.086	146.921	159.114	159.503
ENSMUSG00000033885	Pxk	-0.267971	0.09333	0.00691441	193.963	205.132	191.135	158.015	162.044	170.109
ENSMUSG00000038240	Pdss2	-0.538988	0.0939176	0.00696531	21.6059	23.1991	19.6108	19.4122	12.3592	13.8848
ENSMUSG00000033955	Tnks1bp1	-0.471535	0.0941339	0.00699168	41.2584	30.6534	32.9713	23.8678	21.948	29.9491
ENSMUSG00000049124	Gm8186	0.65578	0.0941339	0.00699609	5.54897	8.12717	5.16732	8.35366	11.314	9.88921
ENSMUSG00000026223	Itm2c	0.749208	0.0945525	0.00703812	2.95493	3.20811	4.02153	5.13986	6.48287	5.50793
ENSMUSG00000038141	Tmem181a	0.495805	0.0945525	0.00704201	12.188	15.7655	14.4126	20.3529	21.9527	17.3725
ENSMUSG00000033773	Rpap2	0.467683	0.0948866	0.00707432	17.2032	14.7902	14.996	19.7111	23.0787	22.2841
ENSMUSG00000025362	Rps26	0.313375	0.0950899	0.00709693	202.393	240.22	217.33	240.208	283.715	296.129
ENSMUSG00000037808	Fam76b	-0.304458	0.0951034	0.00711752	95.4844	103.443	115.158	80.5886	90.0288	83.6551
ENSMUSG00000075359	Gm20775	0.827748	0.0951034	0.00711889	7.71534	2.89298	4.03501	8.40391	6.61982	7.39904
ENSMUSG00000000568	Hnrnpd	-0.309411	0.0951034	0.00712028	139.863	175.937	174.472	128.357	130.768	138.829
ENSMUSG00000105547	Iglc3	0.310799	0.095537	0.00716223	122.495	148.663	155.813	166.275	187.505	177.328
ENSMUSG00000111483	CT030247.4	-0.483773	0.095537	0.00716771	25.9059	22.6536	22.0086	19.7135	15.8508	14.8489
ENSMUSG00000026596	Abl2	-0.32292	0.0956518	0.00718381	82.4844	103.859	102.882	74.6665	77.1091	80.2246
ENSMUSG00000104245	Gm38155	0.729656	0.0959723	0.0072154	4.08898	3.72893	4.19485	5.36099	6.10059	8.51795
ENSMUSG00000030761	Myo7a	0.550829	0.0960225	0.00723173	67.6843	33.5407	40.0562	60.8402	72.2553	48.2753
ENSMUSG00000052557	Gan	-0.41954	0.0960225	0.00723421	38.6496	41.9711	48.7433	33.5587	36.2561	26.9664
ENSMUSG00000032009	Sesn3	-0.295678	0.0960498	0.00724379	190.68	234.797	204.626	160.043	177.331	175.848
ENSMUSG00000048277	Syngr2	0.374379	0.0961813	0.00726831	36.8233	40.2109	34.296	42.6915	49.4142	52.137
ENSMUSG00000078517	Emc1	-0.396165	0.0961813	0.00726878	53.8726	54.5451	45.6471	43.8824	32.9626	40.2185
ENSMUSG00000022216	Psme1	-0.369243	0.0971396	0.00734881	160.279	230.704	177.885	122.553	147.045	155.629
ENSMUSG00000068328	Aup1	0.305721	0.0973896	0.00737534	62.7196	63.4395	70.2646	86.7552	78.8202	77.1184
ENSMUSG00000035547	Capn5	-0.568517	0.0980082	0.00743546	19.2883	19.1109	18.5827	13.1398	8.67911	15.7906
ENSMUSG00000073902	Gm1966	-0.319457	0.0980082	0.00743754	789.819	882.86	714.708	588.092	639.941	685.163
ENSMUSG00000064823	Snord82	-0.73017	0.0980521	0.00744855	8.17187	19.5495	14.5419	9.50801	9.52035	6.97579
ENSMUSG00000027854	Sike1	0.332983	0.0980549	0.00745644	100.53	107.541	87.8039	111.412	143.598	119.664
ENSMUSG00000075028	Prdm11	-0.334082	0.0983674	0.00748791	63.1183	58.8889	59.0091	52.2812	46.8008	44.465
ENSMUSG00000043059	Zfp513	-0.490914	0.0984452	0.00750154	25.3119	28.8057	29.4276	15.3332	22.3402	21.7402
ENSMUSG00000059336	Slc14a1	-0.514518	0.0984584	0.00751141	16.973	19.6514	14.9031	13.8638	11.2755	10.8631
ENSMUSG00000096263	Snord14c	-1.09403	0.0984584	0.00753362	5.11529	14.8277	8.61665	2.73057	8.41541	3.60407
ENSMUSG00000028032	Papss1	0.570358	0.0984584	0.00753749	10.078	10.9239	7.28062	12.7049	16.0377	13.2579
ENSMUSG00000043252	Tmem64	-0.423555	0.0984584	0.00753778	33.1743	43.8383	37.5578	26.2677	27.2326	31.8569
ENSMUSG00000059252	Tpt1-ps5	0.693892	0.0984584	0.00754395	4.667	5.06387	4.89074	5.50616	9.19881	8.89175
ENSMUSG00000025239	Limd1	-0.419175	0.0984584	0.00754881	136.508	147.514	178.613	82.3463	115.65	136.168
ENSMUSG00000070000	Fcho1	-0.342302	0.0984629	0.00755687	83.462	93.0332	105.352	73.2818	83.2003	65.736
ENSMUSG00000071796	6820431F20Rik	0.330275	0.0985743	0.00757314	221.096	168.425	221.094	256.209	242.069	281.178
ENSMUSG00000003549	Ercc1	0.566919	0.0986248	0.00758474	7.42954	7.653	8.19748	13.8754	10.6847	9.93222
ENSMUSG00000032553	Srprb	-0.537985	0.0986814	0.00759682	38.7432	21.0242	25.1785	17.445	18.3311	17.4231
ENSMUSG00000042349	Ikbke	0.483194	0.0987952	0.00762005	16.7343	16.2525	16.1517	19.5933	27.043	22.2483
ENSMUSG00000031767	Nudt7	0.678722	0.0987952	0.00762106	5.88969	7.28061	7.91692	8.23664	15.4561	11.3596
ENSMUSG00000111847	AC160403.2	0.72753	0.0998545	0.00771444	6.31756	3.31703	4.30713	8.70741	6.87644	7.08987
ENSMUSG00000030708	Dnajb13	-0.492309	0.0998545	0.00772449	15.2066	18.0018	17.9766	13.7069	11.4638	11.0632
ENSMUSG00000020893	Per1	-0.410317	0.0998545	0.00772623	33.4668	43.1149	43.6643	30.2883	32.5202	27.5254
ENSMUSG00000035863	Palm	0.661756	0.100517	0.00778534	5.48169	8.09058	8.22737	10.8533	14.7226	8.89553
ENSMUSG00000022521	Crebbp	-0.306699	0.101118	0.00783984	400.564	433.871	438.105	307.103	334.66	387.221
ENSMUSG00000057715	A830018L16Rik	-0.575177	0.101126	0.00785489	9.82031	10.1095	8.52445	6.78116	5.52898	6.70296
ENSMUSG00000096459	Ighv9-3	0.590138	0.101126	0.00786288	23.7429	21.7728	18.1066	31.389	54.4105	24.8407
ENSMUSG00000076594	Igkv6-13	0.840041	0.101126	0.00786421	2.30798	2.93192	3.39786	4.69884	6.62132	4.15876
ENSMUSG00000015749	Anp32e	-0.37597	0.101148	0.00787382	69.2759	95.5693	94.5664	60.1223	67.0668	76.4325
ENSMUSG00000014504	Srp19	0.45093	0.101538	0.00791214	21.6386	23.8599	27.2227	27.3398	35.8991	36.2237
ENSMUSG00000029217	Tec	-0.340752	0.10179	0.00794261	151.572	162.059	150.853	131.875	91.8193	129.992
ENSMUSG00000017697	Ada	-0.472344	0.10179	0.00794775	23.0245	21.8939	19.0964	17.0128	13.8347	15.2212
ENSMUSG00000031021	Tmem9b	0.571402	0.102669	0.00802522	7.59986	10.4803	8.13146	15.3836	10.9757	12.4846
ENSMUSG00000057894	Zfp329	0.405301	0.102669	0.00803245	46.5674	40.2003	52.6531	58.2334	75.0397	54.3896
ENSMUSG00000018846	Pank3	-0.348142	0.102722	0.00804478	57.6413	70.3578	60.9761	46.6753	47.3171	54.3924
ENSMUSG00000019944	Rhobtb1	0.863951	0.102722	0.00805265	5.38584	2.96363	3.17458	9.90806	6.55099	4.79995
ENSMUSG00000026463	Atp2b4	0.52535	0.103592	0.00812899	42.2533	32.7705	33.8578	41.0022	85.346	52.1478
ENSMUSG00000029833	Trim24	0.324	0.10442	0.00820216	61.3634	63.8193	67.6724	72.7205	91.7213	77.155
ENSMUSG00000016933	Plcg1	0.450621	0.104483	0.0082153	37.4156	36.5815	38.0447	52.4495	59.2849	33.8137
ENSMUSG00000026126	Ptpn18	0.351853	0.104591	0.00823428	43.4072	48.7469	52.9632	63.1289	66.7866	55.17
ENSMUSG00000109597	Gm45492	0.827492	0.104591	0.00824592	6.49792	5.55758	3.34086	6.34528	13.5387	8.8218
ENSMUSG00000018733	Pex12	0.609769	0.104591	0.00824832	5.16719	7.79302	6.7585	10.0701	11.2155	8.70367
ENSMUSG00000024248	Cox7a2l	0.367142	0.104845	0.0082774	48.4588	52.7932	61.4307	59.6922	72.5114	77.6659
ENSMUSG00000040018	Cox15	0.48112	0.104845	0.00828476	20.4551	16.5481	16.7298	29.1433	24.525	21.4891
ENSMUSG00000065289	Gm23650	-0.689911	0.105082	0.00831176	11.4322	25.3286	23.0985	13.5679	16.0504	9.65126
ENSMUSG00000035133	Arhgap5	0.477701	0.105363	0.00834226	13.9746	12.3783	14.3988	16.0737	21.0866	19.6523
ENSMUSG00000029420	Rimbp2	0.469027	0.106105	0.00840928	21.8969	17.8613	19.427	23.8162	32.6943	25.6066
ENSMUSG00000025932	Eya1	-0.530132	0.106579	0.00845518	15.7845	13.8912	15.1835	8.18697	11.4292	11.8687
ENSMUSG00000020069	Hnrnph3	0.357581	0.106665	0.00847035	45.5018	49.3454	50.3422	72.5426	56.2525	58.1627
ENSMUSG00000069303	Hist1h2br	-0.429699	0.106821	0.0084911	25.5022	29.6903	25.0936	21.499	18.8688	19.1474
ENSMUSG00000024384	Iws1	-0.261142	0.107253	0.0085339	147.26	149.04	150.438	123.127	121.975	127.648
ENSMUSG00000002055	Spag5	-0.694378	0.107526	0.00856403	15.8341	14.0302	18.0639	14.4965	5.71584	10.0079
ENSMUSG00000006736	Tspan31	0.603903	0.107591	0.0085776	6.42427	8.75903	7.38942	9.94113	14.4732	10.0855
ENSMUSG00000105881	4932422M17Rik	0.471751	0.107685	0.00859352	12.9601	12.5536	13.0868	20.446	16.5411	16.4947
ENSMUSG00000111878	AC166060.1	0.620528	0.107962	0.00862407	6.77632	5.79445	6.64713	7.87971	12.5088	9.29769
ENSMUSG00000109675	Nxpe1-ps	-0.465867	0.108315	0.00866076	26.9408	21.7351	25.4241	19.9218	15.2788	18.4212
ENSMUSG00000046556	Zfp319	-0.38648	0.108603	0.00869234	30.3971	34.3564	32.1962	24.7255	24.5203	24.8682
ENSMUSG00000035203	Epn1	-0.319155	0.109257	0.00875734	130.649	139.167	162.04	113.785	129.407	102.969
ENSMUSG00000062997	Rpl35	0.267222	0.109257	0.0087618	211.391	225.559	210.499	243.888	266.408	268.931
ENSMUSG00000021916	Glt8d1	0.614031	0.10992	0.00882352	5.81324	6.75331	6.3558	7.9067	12.1173	8.99475
ENSMUSG00000030966	Trim21	-0.420303	0.111024	0.00893262	38.5267	47.5691	32.6728	28.3027	29.7661	29.8013
ENSMUSG00000035236	Scai	-0.458331	0.111024	0.0089353	97.3924	56.6594	94.0108	72.0628	51.1797	67.291
ENSMUSG00000020841	Cpd	0.904749	0.111024	0.00893827	6.06294	2.78432	5.34346	8.67187	14.6613	6.02295
ENSMUSG00000034591	Slc41a2	-0.733892	0.111104	0.00895342	26.5733	20.9292	22.9997	19.8299	6.07619	14.3411
ENSMUSG00000021990	Spata13	-0.412234	0.111265	0.00897508	42.2435	38.8938	45.963	30.7536	27.1081	38.6509
ENSMUSG00000091896	Ube2d2a	-0.347182	0.111422	0.00899726	77.7322	108.889	100.82	76.0679	71.0424	83.0336
ENSMUSG00000078584	AU022252	-0.407112	0.111422	0.00900525	36.5908	29.996	33.9986	24.2028	23.7482	27.9591
ENSMUSG00000026605	Cenpf	-0.437165	0.112101	0.00908191	43.8878	58.8556	60.737	49.039	34.9496	37.944
ENSMUSG00000034940	Synrg	-0.287286	0.112101	0.00908977	105.578	100.77	101.331	89.8671	75.5025	86.6169
ENSMUSG00000079017	Ifi27l2a	-0.420981	0.112101	0.00909453	46.5474	59.6322	41.2795	33.8313	33.3505	40.9745
ENSMUSG00000007836	Hnrnpa0	-0.336264	0.112101	0.0090952	79.8193	98.1049	81.9394	59.165	72.5126	74.1866
ENSMUSG00000022831	Hcls1	-0.307979	0.112288	0.00911919	152.363	203.552	181.638	138.994	148.891	149.335
ENSMUSG00000037857	Nufip2	0.265763	0.112504	0.00915352	123.078	134.461	130.776	149.226	162.46	155.17
ENSMUSG00000049047	Armcx3	0.564932	0.112504	0.00915432	10.1306	10.1942	10.0854	10.5313	18.1331	15.6213
ENSMUSG00000090673	Gm340	-0.309641	0.112531	0.00917389	61.7379	70.4757	66.5066	52.4569	53.6297	54.1887
ENSMUSG00000053841	Txlna	-0.290558	0.112531	0.00918249	89.1643	95.2013	91.9225	69.3487	81.4346	75.1625
ENSMUSG00000028086	Fbxw7	-0.32034	0.112531	0.00919097	81.4441	70.5924	66.8564	59.6586	54.4373	61.0738
ENSMUSG00000049792	Bag5	-0.471637	0.112531	0.00919648	20.3291	26.0112	22.9881	14.4735	17.3477	18.1619
ENSMUSG00000036450	Hif1an	-0.358808	0.112531	0.00920056	55.3387	59.3319	60.9097	53.7451	42.2955	41.8465
ENSMUSG00000097312	Gm26870	1.57508	0.113209	0.00926487	272.23	10.3006	2.96783	25.1152	39.7322	43.4359
ENSMUSG00000029406	Pitpnm2	-0.352912	0.113442	0.00930161	65.563	80.5276	63.7979	60.6033	48.7385	54.7895
ENSMUSG00000021690	Jmy	-0.377105	0.113442	0.00930176	39.2995	38.6417	42.1801	35.0073	29.4664	27.9608
ENSMUSG00000028653	Trit1	0.444981	0.113444	0.00931076	18.3914	18.6927	15.9977	21.7503	24.1514	26.4876
ENSMUSG00000076441	Ass1	0.543788	0.113701	0.00934543	7.74066	9.20896	9.69374	11.1335	15.4801	12.2505
ENSMUSG00000036856	Wnt4	-0.526464	0.113701	0.00934969	12.5802	11.0106	12.2264	9.44834	8.31002	7.08131
ENSMUSG00000025340	Rabgef1	-0.41602	0.11582	0.00954221	29.6884	34.3523	33.1311	27.0089	20.7379	25.0274
ENSMUSG00000039234	Sec24d	0.51495	0.11582	0.00955475	13.4168	8.88905	9.84791	15.322	14.9682	14.7808
ENSMUSG00000027582	Zgpat	0.287648	0.11582	0.00956322	71.8987	68.9421	74.8568	90.057	92.6446	80.6497
ENSMUSG00000001482	Def8	0.578903	0.11582	0.00956852	8.66359	10.7757	9.61063	12.6519	21.3374	12.9485
ENSMUSG00000026866	Kynu	0.366193	0.11582	0.00956932	31.5201	39.0688	35.3224	49.5824	43.8289	42.8884
ENSMUSG00000056394	Lig1	-0.383587	0.115998	0.00959311	53.9772	57.2817	45.2648	35.2583	39.0668	45.5889
ENSMUSG00000058835	Abi1	0.303027	0.116165	0.00962363	65.6694	76.9304	79.4915	86.0074	95.296	92.6021
ENSMUSG00000021998	Lcp1	-0.323521	0.116165	0.00962508	693.043	858.554	759.687	542.257	634.443	670.257
ENSMUSG00000083327	Vcp-rs	-0.655869	0.116331	0.00965161	6.23426	6.93273	9.0821	4.2638	4.39918	5.43697
ENSMUSG00000053289	Ddx10	-0.292394	0.116331	0.00965704	81.572	85.6548	79.6346	68.9043	61.2454	71.3166
ENSMUSG00000062272	Olfr1129	0.548107	0.11703	0.00972428	13.4628	9.11343	11.5546	20.3099	15.8782	13.7724
ENSMUSG00000056493	Foxk1	-0.353965	0.117563	0.0097777	117.617	135.958	118.856	87.653	132.324	92.4627
ENSMUSG00000066406	Akap13	-0.309478	0.118407	0.0098572	955.248	932.219	930.958	786.4	645.57	834.912
ENSMUSG00000001525	Tubb5	-0.320189	0.118459	0.00987078	242.658	322.863	291.035	214.259	222.079	252.015
ENSMUSG00000051391	Ywhag	-0.299591	0.118497	0.00988819	88.8935	107.357	91.4958	76.6049	74.3183	82.6835
ENSMUSG00000023861	Mpc1	0.480006	0.118497	0.00989253	17.4409	17.4211	20.7546	20.452	28.415	28.831
ENSMUSG00000073910	Mob3b	0.674643	0.119261	0.00997655	6.03348	11.02	5.58021	12.7056	10.1523	8.90793
ENSMUSG00000110386	Gm42031	0.483781	0.119261	0.00998828	152.409	213.35	351.857	292.509	272.31	331.881
ENSMUSG00000021819	Zswim8	-0.294817	0.119261	0.00998893	70.0354	67.7267	72.2534	59.7446	56.7615	54.657
ENSMUSG00000040370	Etfrf1	0.562686	0.119261	0.00999374	7.60437	8.22785	5.66561	10.4473	9.90539	11.179
ENSMUSG00000053411	Cbx7	-0.413592	0.119261	0.010003	150.32	200.442	204.046	193.158	137.262	117.82
ENSMUSG00000028176	Lrrc7	0.784706	0.119769	0.0100619	13.7595	6.26651	6.96834	11.2725	21.5397	11.8156
ENSMUSG00000024610	Cd74	-0.332989	0.119769	0.0100644	3094.39	3866.3	3492.68	2421.24	2744.5	3133.07
ENSMUSG00000002393	Nr2f6	-0.855113	0.11979	0.0100755	3.75569	6.97821	6.29572	2.50738	2.75243	4.17695
ENSMUSG00000059554	Ccdc28a	0.707014	0.119908	0.0100949	5.50822	6.56338	3.46113	7.30072	10.5193	7.68115
ENSMUSG00000026854	Usp20	0.541388	0.119973	0.0101097	6.53281	9.21682	8.40557	12.1554	10.7222	12.1639
ENSMUSG00000035824	Tk2	0.354608	0.12011	0.0101347	39.693	36.0633	43.5144	48.298	56.166	48.1282
ENSMUSG00000089809	Rasgef1b	-0.319221	0.12011	0.0101497	65.2403	75.1658	80.5137	58.2006	55.3466	63.3567
ENSMUSG00000010358	Ifi35	-0.394327	0.12011	0.01016	39.8265	41.1204	33.6933	26.0675	28.4382	32.7578
ENSMUSG00000028136	Snx27	-0.337781	0.12011	0.010171	48.795	47.2074	51.1724	35.8248	41.4417	39.2701
ENSMUSG00000056737	Capg	0.373343	0.12011	0.0101721	44.0727	62.4997	56.2573	62.5724	76.6041	74.0333
ENSMUSG00000024277	Mapre2	-0.360817	0.12011	0.0101777	51.7138	62.6501	60.001	42.0963	51.997	41.741
ENSMUSG00000016496	Cd274	0.370904	0.120381	0.0102275	51.0289	52.2297	42.3723	53.4844	72.278	62.7228
ENSMUSG00000068015	Lrch1	-0.268375	0.120381	0.0102312	110.021	116.193	119.797	101.098	92.3406	93.702
ENSMUSG00000026568	Mpc2	0.535411	0.120381	0.0102316	9.35993	12.9379	13.3805	14.5589	16.4008	20.7379
ENSMUSG00000034321	Exosc1	0.457801	0.120381	0.0102384	12.8851	11.2936	10.7058	15.9482	16.1911	15.8479
ENSMUSG00000022661	Cd200	-0.412071	0.120457	0.0102543	44.4826	31.5436	39.0684	29.0775	26.8135	30.3642
ENSMUSG00000048732	Klhl11	-0.445952	0.120477	0.0102694	22.1	22.2651	20.7145	14.5457	15.2326	18.0091
ENSMUSG00000007850	Hnrnph1	0.281805	0.120477	0.0102818	346.307	336.566	333.987	434.974	435.655	365.816
ENSMUSG00000114062	AC163651.3	0.587594	0.120477	0.0102843	15.1314	11.2584	14.4264	20.9315	25.4188	12.8393
ENSMUSG00000095519	Ighv1-66	0.735666	0.121078	0.0103451	3.42189	4.84973	6.35186	7.18264	10.7599	6.46008
ENSMUSG00000026616	Cr2	0.309924	0.121113	0.0103575	327.679	382.316	388.783	432.231	514.634	415.435
ENSMUSG00000029311	Hsd17b11	0.48868	0.121676	0.0104153	14.2618	16.0456	18.2495	18.5513	26.0014	23.6488
ENSMUSG00000057036	Gm7536	0.374762	0.121769	0.0104338	160.125	218.138	185.606	189.641	279.123	248.51
ENSMUSG00000069208	Zfp825	0.548837	0.121769	0.0104498	8.24211	7.14514	6.4116	10.1299	12.2758	9.56599
ENSMUSG00000087299	Gm12953	1.10646	0.121769	0.0104581	4.55667	1.42568	1.88352	4.73979	2.8934	6.62686
ENSMUSG00000066362	Rps13-ps1	0.474173	0.121769	0.0104613	32.0509	29.765	32.1928	25.701	46.2763	49.7157
ENSMUSG00000052397	Ezr	-0.35989	0.121903	0.0104824	319.666	440.854	370.628	250.772	338.496	288.609
ENSMUSG00000029575	Mmab	-0.596256	0.121916	0.010493	13.2229	8.28684	13.3651	8.22687	8.1063	6.84071
ENSMUSG00000105906	Iglc1	0.303853	0.12286	0.010584	53.3113	64.7783	59.5613	72.831	74.6665	71.7052
ENSMUSG00000030313	Dennd5b	-0.313647	0.123079	0.0106124	271.314	246.315	255.349	236.539	171.754	207.589
ENSMUSG00000063146	Clip2	-0.577904	0.123568	0.0106696	23.7676	27.1341	22.2284	11.5227	16.5577	23.8066
ENSMUSG00000047098	Rnf31	-0.478056	0.123568	0.0106975	77.5941	59.5104	73.6005	92.3649	42.5162	48.541
ENSMUSG00000098343	Mir6240	-0.579603	0.123568	0.0107106	9439.9	12178.8	10330.4	6260.9	6278.54	24539.8
ENSMUSG00000020621	Rdh14	-0.611886	0.123568	0.0107456	8.91381	13.2276	9.15073	7.14602	5.42486	7.7839
ENSMUSG00000093815	Gm26444	-0.339325	0.123568	0.010754	133.823	170.288	147.399	102.854	140.759	117.12
ENSMUSG00000094826	Gm23804	-0.339326	0.123568	0.0107606	133.823	170.288	147.399	102.854	140.759	117.12
ENSMUSG00000096659	Gm25679	-0.339326	0.123568	0.0107614	133.823	170.288	147.399	102.854	140.759	117.12
ENSMUSG00000096214	Gm22634	-0.339329	0.123568	0.0107667	133.823	170.288	147.399	102.854	140.759	117.12
ENSMUSG00000096205	Gm22068	-0.33933	0.123568	0.0107667	133.823	170.288	147.399	102.854	140.759	117.12
ENSMUSG00000096206	Gm22317	-0.339327	0.123568	0.0107673	133.823	170.288	147.399	102.854	140.759	117.12
ENSMUSG00000095969	Rnu1a1	-0.339332	0.123568	0.0107691	133.823	170.288	147.399	102.854	140.759	117.12
ENSMUSG00000083405	Gm15725	-0.63521	0.123568	0.0107707	9.77241	10.346	10.1735	4.67251	9.25921	6.51627
ENSMUSG00000028630	Dyrk2	-0.678685	0.123756	0.0107968	80.1262	61.3426	45.1862	38.69	22.2368	58.554
ENSMUSG00000053332	Gas5	0.295798	0.123788	0.0108093	98.8147	108.031	114.873	117.074	147.326	130.711
ENSMUSG00000058402	Zfp420	0.496737	0.123852	0.0108334	11.1971	9.87917	9.65987	14.661	12.2509	16.5429
ENSMUSG00000020462	Cfap36	0.454477	0.123852	0.0108343	15.3053	15.0907	15.0405	18.8311	24.4635	19.1609
ENSMUSG00000066568	Lsm14a	-0.284722	0.124298	0.010883	122.106	142.869	124.833	108.089	97.2003	114.503
ENSMUSG00000020476	Dbnl	-0.260906	0.124363	0.0108984	167.298	190.363	190.424	153.475	153.085	150.739
ENSMUSG00000038593	Tctn1	-0.321647	0.124646	0.010933	75.7202	74.2851	93.1499	69.794	59.8398	64.0222
ENSMUSG00000014074	Rnf168	-0.37106	0.124955	0.0109728	38.2152	48.277	37.9584	32.3998	30.9139	32.6885
ENSMUSG00000003166	Dgcr2	-0.341016	0.124955	0.0109797	52.4926	57.4406	49.1044	39.07	45.7926	40.7802
ENSMUSG00000038421	Fcrla	-0.274253	0.125443	0.0110324	117.143	121.35	126.438	96.2049	94.8628	110.605
ENSMUSG00000040466	Blvrb	-0.4664	0.126383	0.0111249	21.5718	27.5032	26.7931	15.6136	17.8595	21.4246
ENSMUSG00000028757	Ddost	0.381257	0.127121	0.0111999	25.8311	32.0849	31.5392	35.0491	39.7322	41.6855
ENSMUSG00000065336	Snora34	-0.790439	0.127175	0.0112146	6.57873	6.21856	4.3432	2.49893	4.50194	2.94556
ENSMUSG00000020790	Ankfy1	-0.268548	0.127538	0.0112566	193.514	202.641	203.791	167.459	149.485	181.036
ENSMUSG00000037722	Gnpnat1	0.472027	0.128668	0.0113664	9.84923	12.7299	12.5406	15.093	16.7017	16.8696
ENSMUSG00000024660	Incenp	-0.320265	0.128838	0.0113915	51.832	52.5212	55.9578	45.1518	42.3607	40.821
ENSMUSG00000012535	Tnpo3	0.261779	0.1289	0.0114114	92.0992	88.5838	85.8981	102.619	107.499	109.583
ENSMUSG00000026123	Plekhb2	-0.527796	0.1289	0.0114172	27.2317	43.4261	33.9101	20.1669	31.9331	22.2267
ENSMUSG00000056069	Fam105a	-0.52354	0.128982	0.0114345	14.4507	11.2362	12.763	8.21914	10.6422	7.96895
ENSMUSG00000022390	Zc3h7b	-0.378908	0.129058	0.0114514	42.9117	54.5292	41.5386	35.5584	32.45	38.339
ENSMUSG00000101013	A630072M18Rik	-0.676573	0.129546	0.0115124	14.2117	11.3311	8.88828	6.03628	11.0945	6.2047
ENSMUSG00000018326	Ywhab	-0.30956	0.129546	0.0115171	76.9491	96.4045	92.9524	67.0599	71.5245	76.1102
ENSMUSG00000035692	Isg15	-0.645702	0.129546	0.0115251	8.97436	9.25405	7.05126	3.81574	6.21708	6.17915
ENSMUSG00000054455	Vapb	-0.516957	0.129832	0.0115607	36.5118	36.1179	38.833	26.1133	19.2166	40.319
ENSMUSG00000028496	Mllt3	0.462058	0.12987	0.0115743	24.4763	29.6699	31.8268	29.749	47.6533	39.6613
ENSMUSG00000050592	Fam78a	-0.493038	0.129938	0.0115905	33.2909	45.3039	37.9133	27.8247	34.3001	19.7381
ENSMUSG00000033396	Spg11	-0.284281	0.130194	0.0116236	69.7886	75.6972	73.3015	59.7613	61.9615	57.9378
ENSMUSG00000038811	Gngt2	0.413766	0.130248	0.0116427	17.3533	20.4574	20.0088	23.9859	26.7587	26.2696
ENSMUSG00000054342	Kcnn4	0.425541	0.130248	0.0116573	14.3477	15.4402	15.5264	19.9779	19.2915	21.5612
ENSMUSG00000029438	Bcl7a	-0.289737	0.130248	0.0116678	98.1689	99.9444	105.777	90.4779	72.6298	85.317
ENSMUSG00000042514	Klhl14	0.403186	0.130248	0.0116692	22.7801	19.0491	24.05	27.8592	28.86	30.4925
ENSMUSG00000002835	Chaf1a	-0.440858	0.130349	0.0116915	16.2223	19.9357	18.928	13.8515	12.9977	13.6561
ENSMUSG00000025969	Nrp2	0.683508	0.130349	0.0116986	8.37528	7.15604	8.23607	10.4404	27.591	11.4471
ENSMUSG00000042029	Ncapg2	-0.397919	0.130352	0.0117091	36.7329	47.5039	40.5438	31.582	26.8949	36.0901
ENSMUSG00000071552	Tigit	0.637014	0.130748	0.0117549	10.073	6.60845	8.61913	13.1957	16.8308	8.72404
ENSMUSG00000018750	Zbtb4	-0.36661	0.131801	0.0118599	73.589	84.2924	107.178	74.1006	67.8057	57.7834
ENSMUSG00000037020	Wdr62	0.680788	0.132146	0.0119037	5.35764	4.55398	6.0941	9.07343	10.8175	5.64473
ENSMUSG00000042032	Mat2b	0.328277	0.132146	0.0119117	36.4544	39.3984	40.2604	47.5952	51.5821	46.6104
ENSMUSG00000006169	Clint1	-0.29766	0.132294	0.0119396	125.851	161.05	155.741	119.017	113.981	129.068
ENSMUSG00000031821	Gins2	0.57619	0.132294	0.0119457	7.72149	7.47041	6.94006	11.7382	13.2174	8.32327
ENSMUSG00000003948	Mmd	0.568444	0.132337	0.0119621	6.34055	7.72409	5.14505	8.88368	10.1455	9.4447
ENSMUSG00000085451	Gm15137	-0.567242	0.132337	0.0119703	11.1094	9.25695	8.68302	7.20016	7.12272	5.29059
ENSMUSG00000021022	Ppp2r3c	0.501281	0.132499	0.011997	19.1693	16.0331	15.8783	23.8363	30.4582	19.1188
ENSMUSG00000000409	Lck	-0.480525	0.132499	0.0120058	25.8681	26.9917	22.5153	18.3755	21.7573	13.9156
ENSMUSG00000043067	Dpy19l1	0.459954	0.132516	0.0120177	18.0075	17.6259	14.8321	19.4177	25.8226	24.2629
ENSMUSG00000064666	Snora52	-0.657576	0.132734	0.0120478	7.20557	7.41536	5.67246	4.75339	3.18198	4.86891
ENSMUSG00000092760	Gm23365	0.516994	0.133037	0.0120857	7.3088	6.62024	7.67039	10.2977	11.2861	9.36707
ENSMUSG00000029016	Clcn6	-0.421442	0.133038	0.0120963	22.8417	21.884	20.4876	15.8209	16.4249	16.4768
ENSMUSG00000085379	2310058D17Rik	0.478374	0.1335	0.0121487	9.53434	8.10826	9.28722	12.111	12.5018	12.9776
ENSMUSG00000073422	H2-Ke6	0.383963	0.133852	0.0121912	23.6691	22.4127	21.5888	31.2968	27.2762	29.6852
ENSMUSG00000022885	St6gal1	-0.260962	0.134095	0.0122239	200.586	204.716	193.452	162.491	154.693	182.522
ENSMUSG00000038290	Smg6	-0.278195	0.134663	0.0122862	131.795	131.301	126.014	120.988	97.6598	102.47
ENSMUSG00000073125	Xlr3b	1.09862	0.134687	0.0122989	1.05121	6.82249	5.5894	11.8657	5.98721	14.1033
ENSMUSG00000029401	Rilpl2	0.422302	0.134772	0.0123175	44.2446	51.6235	45.8166	46.1205	79.3869	63.3749
ENSMUSG00000030102	Itpr1	-0.256309	0.134772	0.0123278	419.915	416.651	385.94	350.276	339.453	333.754
ENSMUSG00000026941	Mamdc4	-0.52575	0.134787	0.0123414	11.4546	9.87456	13.3423	7.48936	7.45406	9.07248
ENSMUSG00000002820	Atg4d	0.38067	0.134787	0.0123502	45.1752	32.5274	32.9186	46.2993	45.5029	47.6868
ENSMUSG00000008668	Rps18	0.334546	0.134935	0.0123804	205.152	275.535	236.619	256.059	330.422	318.011
ENSMUSG00000027544	Nfatc2	0.329484	0.134935	0.012385	39.0249	37.2537	37.8111	47.8455	51.4805	44.1115
ENSMUSG00000109270	Gm10584	-0.564529	0.135451	0.012451	20.1055	18.4526	19.4999	23.3036	11.5485	11.3513
ENSMUSG00000025240	Sacm1l	0.385484	0.135451	0.0124535	26.9603	32.6039	28.3246	33.8985	37.5214	43.2548
ENSMUSG00000075297	H60b	0.410136	0.136184	0.0125328	20.2979	20.6845	25.101	27.3643	32.4875	28.0006
ENSMUSG00000054920	Klhl5	-0.493098	0.136184	0.0125423	15.4489	13.8185	12.319	9.48553	8.69126	11.4202
ENSMUSG00000046707	Csnk2a2	-0.35982	0.136694	0.0125999	58.0753	59.4838	55.8829	45.6606	36.6998	51.9865
ENSMUSG00000036918	Ttc7	-0.313637	0.136801	0.0126206	98.8563	98.8549	95.2852	76.6531	96.6909	69.9249
ENSMUSG00000049044	Rapgef4	-0.336155	0.136823	0.0126401	59.0051	61.4364	73.3071	52.7453	45.3636	55.1719
ENSMUSG00000019082	Slc25a22	-0.463713	0.136823	0.012644	19.96	22.515	16.6495	14.7523	12.6878	15.4912
ENSMUSG00000029720	Gm20605	0.349488	0.136927	0.0126643	62.9852	81.0034	76.4683	96.2204	105.717	76.4601
ENSMUSG00000036893	Ehmt1	-0.289465	0.136951	0.0126773	99.4693	111.882	107.565	96.9067	77.0831	86.7692
ENSMUSG00000099881	2810013P06Rik	0.471853	0.137054	0.0126975	9.74216	11.6808	9.22834	14.0119	13.2486	15.2
ENSMUSG00000030269	Mtmr14	-0.331281	0.137134	0.0127157	66.0336	55.9027	54.4839	50.922	43.8845	45.3325
ENSMUSG00000092680	Snord55	-0.795673	0.137396	0.0127507	11.702	29.5395	21.0155	10.6537	21.4721	9.38677
ENSMUSG00000096833	Igkv4-55	0.732151	0.137558	0.0127765	3.62479	3.79349	3.0551	5.97864	4.17272	7.24505
ENSMUSG00000033880	Lgals3bp	-0.472567	0.137748	0.012805	14.3131	19.4904	17.5377	11.5684	12.2201	12.9926
ENSMUSG00000001366	Fbxo9	0.445402	0.138305	0.0128794	17.7627	15.8317	20.9345	28.0851	23.124	23.0106
ENSMUSG00000047454	Gphn	0.45439	0.138305	0.0128796	17.2264	12.6693	15.0494	19.1565	20.0727	22.4702
ENSMUSG00000050967	Creg2	0.772147	0.138305	0.0128945	2.19573	3.37156	3.32725	6.15355	4.70091	4.26144
ENSMUSG00000032342	Mto1	0.394757	0.138305	0.0129008	19.4763	20.7671	21.0386	25.8554	25.3571	29.4241
ENSMUSG00000059713	Rcan3	-0.826065	0.138305	0.0129179	5.05193	5.73659	7.39905	6.18523	2.67948	2.96507
ENSMUSG00000024766	Lipo3	0.802003	0.138305	0.0129227	3.43687	2.50835	5.44116	7.5929	6.59101	4.78854
ENSMUSG00000024042	Sik1	-0.365585	0.138305	0.0129326	50.8151	53.6875	59.8548	40.7016	50.7552	37.1794
ENSMUSG00000024991	Eif3a	-0.292779	0.13857	0.0129682	540.251	658.57	597.244	474.402	457.01	534.639
ENSMUSG00000049864	Olfr250	-0.592516	0.138578	0.0129798	8.47667	6.72134	8.9874	5.66025	4.47521	5.8805
ENSMUSG00000038975	Rabggtb	0.390641	0.138736	0.0130055	30.326	33.2569	24.4651	35.1728	40.3086	39.9076
ENSMUSG00000054065	Pkp3	0.654621	0.138969	0.0130382	7.01189	4.19147	8.30433	11.2142	12.102	8.22693
ENSMUSG00000042737	Dpm3	0.690723	0.139213	0.0130765	2.98253	3.79656	3.06735	5.67086	5.21908	4.94791
ENSMUSG00000065219	Snord32a	-0.719	0.139213	0.0130899	11.5468	27.9366	21.2326	12.0466	18.359	9.51159
ENSMUSG00000086049	Gm12735	-0.558487	0.139213	0.0130967	8.34957	7.35283	8.39445	5.0918	6.05012	5.24861
ENSMUSG00000096433	Zfp994	0.385137	0.139213	0.0131048	24.1252	29.3064	25.4878	30.7666	36.3147	35.9765
ENSMUSG00000071291	Zfp58	-0.624596	0.13937	0.0131304	8.34638	11.1725	9.08911	8.44189	5.21558	5.40026
ENSMUSG00000041147	Brca2	-0.352855	0.139399	0.0131441	57.4791	47.5313	45.8246	38.1083	36.9018	43.1815
ENSMUSG00000021809	Nudt13	0.506789	0.139409	0.0131559	7.73034	7.26186	6.84343	9.84677	9.80739	11.4145
ENSMUSG00000032557	Uba5	0.352863	0.139758	0.0131998	27.3893	31.7197	30.9021	40.8268	38.2855	35.7179
ENSMUSG00000022827	Rabl3	0.55333	0.14003	0.0132365	5.59784	6.79639	6.36582	8.05541	9.0154	10.4532
ENSMUSG00000102070	Gm28661	0.402422	0.14037	0.0132796	822.188	466.711	746.684	906.472	1076.23	873.574
ENSMUSG00000020282	Rhbdf1	0.686262	0.140466	0.0133203	5.78128	6.3061	5.1895	8.54813	16.2937	7.32328
ENSMUSG00000033732	Sf3b3	-0.300843	0.140466	0.0133252	159.74	178.573	169.733	130.622	125.623	167.714
ENSMUSG00000020472	Zkscan17	-0.505065	0.140466	0.0133305	29.2484	24.9715	22.3351	21.8658	13.151	18.3452
ENSMUSG00000104710	Gm43603	0.490429	0.140466	0.0133327	14.6791	10.3995	12.7291	20.0147	14.8149	18.3194
ENSMUSG00000049680	Urgcp	-0.621007	0.14073	0.0133794	20.1288	15.6204	24.287	22.9858	10.4865	12.1588
ENSMUSG00000096768	Erdr1	0.424082	0.14073	0.0133798	117.867	134.082	103.431	205.849	158.929	106.792
ENSMUSG00000097320	Tmem147os	0.685787	0.14101	0.0134174	4.78565	3.45234	3.75187	5.45115	8.24445	5.82548
ENSMUSG00000067352	Gm14149	-0.580793	0.141101	0.0134371	12.7769	11.39	9.13084	9.45229	6.22052	6.49836
ENSMUSG00000021832	Psmc6	0.329456	0.141295	0.0134711	35.0628	36.7022	40.1172	44.3142	46.3205	49.9459
ENSMUSG00000048058	Ldlrad3	0.640319	0.141295	0.0134832	4.00745	3.45692	4.16434	6.81653	5.79215	5.51563
ENSMUSG00000004633	Chn2	0.732876	0.141295	0.0134946	4.22318	2.33553	3.18216	5.87822	5.50346	4.87978
ENSMUSG00000050954	Zfp169	-0.349276	0.141295	0.0134999	42.1601	36.7316	37.6086	28.6156	30.1409	32.8196
ENSMUSG00000088948	Gm23262	-0.294713	0.141383	0.0135193	104.129	94.2888	82.1762	78.6187	71.7855	78.2828
ENSMUSG00000099569	Gm18301	-0.627101	0.142432	0.0136308	8.50624	10.0839	7.94119	4.53409	5.21532	7.80341
ENSMUSG00000003778	Brd8	-0.280873	0.142451	0.0136437	155.635	157.112	185.119	150.465	128.04	131.12
ENSMUSG00000041375	Ccdc9	-0.294569	0.143007	0.0137178	59.8501	57.5294	58.7124	46.6925	49.4145	47.5222
ENSMUSG00000060733	Ipmk	0.379855	0.143007	0.0137255	20.9812	22.1367	21.5982	26.7126	27.3788	30.13
ENSMUSG00000000088	Cox5a	0.49796	0.143007	0.0137307	10.6871	15.5652	11.3913	17.0749	15.5028	20.2196
ENSMUSG00000064968	Snord47	-0.631832	0.143072	0.0137481	10.3645	21.4704	18.8715	10.26	14.5544	9.29274
ENSMUSG00000095891	Gm10717	1.28527	0.143137	0.0137655	121.018	6.00021	2.34132	14.2558	14.8361	19.9941
ENSMUSG00000023456	Tpi1	-0.600274	0.143387	0.0138008	13.2812	21.3105	24.8531	10.1182	13.2985	16.8955
ENSMUSG00000057375	Yipf1	0.379333	0.143444	0.0138175	26.8055	24.4443	27.1627	38.6071	32.1423	31.2548
ENSMUSG00000025766	D3Ertd751e	0.545918	0.143701	0.013868	12.2411	10.1142	11.1645	20.2457	16.5962	11.2549
ENSMUSG00000047959	Kcna3	-0.381254	0.143701	0.0138815	26.0572	25.7228	26.258	19.8859	20.2399	19.7902
ENSMUSG00000093499	Gm25442	-0.630288	0.143701	0.0138815	6.06298	6.60848	6.39509	3.42079	4.8597	4.07324
ENSMUSG00000054435	Gimap4	0.309709	0.143701	0.0138905	237.215	324.327	257.362	319.915	355.437	313.874
ENSMUSG00000004266	Ptpn6	-0.311528	0.143701	0.0138985	551.862	754.456	692.433	560.066	554.445	516.354
ENSMUSG00000053838	Nudcd3	-0.261469	0.144118	0.0139501	92.4948	93.1071	92.0011	80.9149	73.6032	76.9694
ENSMUSG00000085784	Gm12158	0.402757	0.144168	0.0139663	18.4255	18.1135	20.866	24.6281	24.0115	27.2519
ENSMUSG00000046179	E2f8	-0.484654	0.144581	0.0140176	17.077	18.7826	17.8181	14.1587	9.37957	14.2906
ENSMUSG00000034171	Faah	0.517296	0.144679	0.01404	13.0441	8.30477	10.5825	17.5392	13.6224	14.4654
ENSMUSG00000022051	Bnip3l	-0.433822	0.144679	0.0140608	44.5342	62.784	75.5934	40.0059	45.2895	53.6609
ENSMUSG00000051650	B3gnt2	-0.301219	0.144679	0.0140612	79.5862	82.1115	65.9198	62.2323	63.3063	59.0437
ENSMUSG00000074405	Zfp865	0.543873	0.144737	0.0140781	47.505	45.111	74.7838	77.6457	93.2605	44.2255
ENSMUSG00000004947	Dtx2	-0.466043	0.144862	0.0141016	29.6488	30.5326	20.6408	22.1429	17.9473	18.7455
ENSMUSG00000032011	Thy1	0.465575	0.146077	0.0142314	17.1847	12.7849	14.5928	23.8265	18.0606	19.6771
ENSMUSG00000020307	Cdc34	0.428926	0.146081	0.0142431	14.6249	16.5813	14.0686	20.0774	18.5634	22.2236
ENSMUSG00000024308	Tapbp	-0.269123	0.146416	0.0142873	145.311	172.142	155.159	123.937	126.886	141.205
ENSMUSG00000041390	Mdfic	-0.414862	0.14656	0.0143128	25.0872	23.5524	26.539	18.1282	16.8612	21.4515
ENSMUSG00000006307	Kmt2b	0.32614	0.146854	0.014353	160.546	165.943	160.173	203.927	236.792	151.432
ENSMUSG00000113633	AC131717.2	0.67392	0.1472	0.0143983	11.8726	7.70968	7.20073	12.8236	23.3756	11.215
ENSMUSG00000031540	Kat6a	-0.292752	0.147878	0.0144763	431.695	503.727	497.423	340.52	421.077	408.255
ENSMUSG00000033021	Gmppa	0.522354	0.148226	0.014522	8.71655	10.1433	11.6599	11.5346	14.7216	17.7411
ENSMUSG00000024002	Brd4	-0.251314	0.148276	0.0145384	244.752	263.453	245.136	207.801	199.694	225.377
ENSMUSG00000039264	Gimap3	0.254297	0.148402	0.0145624	196.408	224.922	220.849	253.646	265.617	246.607
ENSMUSG00000033318	Gstt2	0.45973	0.148703	0.0146039	13.3686	14.3971	15.2554	23.3769	16.1893	19.6455
ENSMUSG00000032051	Fdx1	0.736147	0.148703	0.0146177	4.97206	3.3269	6.07638	10.1165	8.51577	5.27415
ENSMUSG00000051224	Tceanc	-0.614106	0.148703	0.0146348	9.0767	7.98854	7.44808	5.68049	3.73739	6.4647
ENSMUSG00000023150	Ivns1abp	0.243211	0.148703	0.0146495	218.919	216.253	228.153	268.675	264.85	251.579
ENSMUSG00000090286	Gm17615	-0.539619	0.148703	0.0146502	22.3644	13.3219	14.2193	11.4209	9.63998	11.2669
ENSMUSG00000046341	Gm11223	-0.613493	0.148732	0.0146739	8.05754	13.7583	16.2407	7.20947	8.74296	9.90904
ENSMUSG00000052085	Dock8	-0.242347	0.148732	0.0146763	352.029	359.297	357.847	294.684	300.709	308.455
ENSMUSG00000040548	Tex2	0.548966	0.148839	0.0146986	7.33095	9.20616	8.51394	13.4475	8.86337	14.0588
ENSMUSG00000078515	Ddi2	-0.258912	0.149878	0.0148129	114.292	122.509	125.689	95.8699	98.31	108.749
ENSMUSG00000034575	Papd7	-0.451931	0.150265	0.0148629	35.6392	26.443	26.2737	20.5026	18.518	25.6471
ENSMUSG00000037845	Fdxacb1	0.405704	0.150415	0.0148997	16.177	15.4336	16.2006	21.3117	21.8174	20.2301
ENSMUSG00000038646	Fam103a1	0.570668	0.150415	0.0149013	6.68374	8.98924	10.9754	13.1198	10.3596	15.8063
ENSMUSG00000059479	B3gnt8	-0.395852	0.150918	0.0149723	52.7472	39.066	43.1503	34.4689	28.6905	39.6427
ENSMUSG00000041084	Ostc	0.449024	0.150918	0.0149748	20.2168	25.81	24.5196	24.3537	33.9797	36.9574
ENSMUSG00000037896	Rcor1	-0.352059	0.151155	0.015019	47.2293	57.4156	53.5842	43.1497	35.2297	45.4911
ENSMUSG00000060143	Gm10076	0.321738	0.151155	0.015022	113.011	146.705	130.158	134.158	178.079	171.208
ENSMUSG00000048799	Cep120	-0.267357	0.151156	0.0150381	80.2914	86.2176	84.643	67.7017	66.6729	74.2362
ENSMUSG00000069255	Dusp22	0.477898	0.151156	0.0150554	18.104	21.1488	17.4242	21.4227	34.6786	25.633
ENSMUSG00000014905	Dnajb9	0.433134	0.151156	0.0150576	15.0958	14.5919	18.2521	23.3906	21.7375	19.5746
ENSMUSG00000038773	Kdm3b	-0.242305	0.151605	0.015127	225.85	243.79	241.656	205.599	194.702	200.902
ENSMUSG00000064751	Gm26330	-0.651477	0.151605	0.0151345	13.8132	22.0314	18.4384	7.68937	17.7596	11.5204
ENSMUSG00000039202	Abhd2	-0.257932	0.151605	0.0151379	113.461	126.836	116.81	94.351	105.602	98.7241
ENSMUSG00000007216	Zfp775	0.635591	0.152293	0.0152281	4.06667	3.73464	3.34507	5.9673	5.47258	5.86458
ENSMUSG00000069793	Slfn9	-0.37398	0.152293	0.0152464	51.4848	42.6762	45.5737	38.8356	28.7755	39.3907
ENSMUSG00000033446	Lpar6	0.377221	0.152293	0.0152558	30.1829	24.0032	23.6773	34.1544	33.5496	33.5578
ENSMUSG00000100444	C530043A13Rik	0.761533	0.152293	0.0152608	20.1829	13.5701	12.3664	17.678	76.9271	25.8028
ENSMUSG00000035397	Klf16	-0.489712	0.152293	0.0152756	10.5866	12.4931	13.9648	9.03284	8.03377	9.24875
ENSMUSG00000031004	Mki67	-0.26195	0.152293	0.0152782	433.53	436.689	470.809	356.156	356.649	405.562
ENSMUSG00000000149	Gna12	-0.476021	0.152462	0.0153071	14.2638	18.5055	16.3002	10.35	10.8753	13.9538
ENSMUSG00000000244	Tspan32	0.251888	0.152624	0.0153353	116.273	125.034	133.893	150.192	151.401	145.082
ENSMUSG00000041939	Mvk	-0.601805	0.153441	0.0154295	7.94825	7.03178	6.23421	5.23176	4.97284	3.76383
ENSMUSG00000047945	Marcksl1	-0.498559	0.154789	0.0155771	32.1183	46.6593	38.4523	17.6343	29.3156	32.4081
ENSMUSG00000095186	Gm10718	1.30255	0.154872	0.0155975	260.846	10.8625	4.02831	24.3012	35.6183	32.2047
ENSMUSG00000076556	Igkv4-57	0.929858	0.155056	0.0156383	2.75958	3.64871	5.31591	4.98129	6.91432	19.6226
ENSMUSG00000041052	Slc7a13	0.943006	0.155056	0.0156404	4.9152	2.54774	2.08201	4.14903	9.11917	5.02293
ENSMUSG00000022353	Mtss1	-0.2539	0.156682	0.0158167	178.464	187.886	204.074	161.569	148.163	168.518
ENSMUSG00000078853	Igtp	-0.536008	0.15679	0.0158447	33.5073	42.7421	24.2824	17.1502	23.7979	28.31
ENSMUSG00000026240	Cops7b	-0.579604	0.15679	0.0158521	24.3039	12.4141	25.1255	14.0913	12.2156	17.441
ENSMUSG00000054720	Lrrc8c	0.33608	0.157883	0.015975	35.8815	36.2753	40.1797	52.6611	47.0821	42.1419
ENSMUSG00000110205	Gm45624	0.768927	0.157905	0.0159896	3.50652	3.56797	2.42943	4.09913	7.27134	4.91532
ENSMUSG00000046111	Cep295	0.279212	0.15791	0.0160024	119.089	110.944	102.197	151.875	129.639	121.626
ENSMUSG00000028228	Cpne3	0.378445	0.158404	0.0160649	23.0173	26.9949	22.7007	33.7352	32.2309	28.6591
ENSMUSG00000041570	Camsap2	-0.285475	0.158472	0.0160842	64.0386	73.6454	75.5847	58.8084	57.0238	58.994
ENSMUSG00000091474	2610021A01Rik	0.459885	0.158811	0.0161472	21.5971	14.1104	19.5348	27.2883	22.5862	26.4536
ENSMUSG00000046410	Kcnk6	0.45006	0.158811	0.0161559	10.5072	9.39921	10.5908	15.2958	12.5207	13.8327
ENSMUSG00000029910	Mad2l1	0.395778	0.158811	0.0161638	18.9982	19.4938	20.8046	28.5099	23.0462	26.4675
ENSMUSG00000028479	Gne	0.398779	0.158811	0.0161684	20.5664	27.8825	21.4638	30.2715	29.3551	31.7764
ENSMUSG00000036054	Sugp2	0.27208	0.158908	0.0161958	59.5462	67.6337	65.7826	80.7333	76.4503	75.6803
ENSMUSG00000039195	1110008P14Rik	0.593776	0.158908	0.0162031	5.05443	6.00936	5.10253	8.06972	6.31561	10.0393
ENSMUSG00000090733	Rps27	0.28383	0.159689	0.0162953	282.447	310.489	279.109	302.96	391.473	364.595
ENSMUSG00000079144	A130010J15Rik	0.395378	0.160352	0.0163854	27.3821	24.912	29.9197	37.0522	41.4412	29.7514
ENSMUSG00000037458	Azin1	-0.304956	0.160352	0.0163913	89.6742	93.4294	86.7932	78.6211	59.155	77.3565
ENSMUSG00000028657	Ppt1	0.302091	0.160352	0.0164067	42.723	44.392	44.3724	57.7678	51.5466	52.7361
ENSMUSG00000064220	Hist2h2aa1	-0.256618	0.160352	0.0164229	150.506	158.834	155.398	141.239	117.383	130.203
ENSMUSG00000022000	Zc3h13	-0.262946	0.160352	0.0164258	116.725	142.442	129.428	104.868	106.011	112.852
ENSMUSG00000034621	Gpatch8	-0.244287	0.160795	0.0164837	123.632	124.097	118.71	104.312	107.15	98.0525
ENSMUSG00000032786	Alas1	0.47276	0.161315	0.0165568	10.348	15.8147	12.5529	19.3927	17.0501	17.1267
ENSMUSG00000071748	Gm14698	0.440422	0.161315	0.0165748	14.576	11.3243	13.8194	17.007	16.8303	20.1591
ENSMUSG00000039031	Arhgap18	0.573855	0.161315	0.0165749	9.20128	13.0018	8.36273	13.4057	21.09	12.8439
ENSMUSG00000026872	Zeb2	-0.296095	0.161471	0.0166036	176.972	142.612	165.43	114.789	148.422	132.241
ENSMUSG00000021203	Otub2	-0.637474	0.161616	0.0166312	17.5895	11.6256	12.9691	9.71758	5.12904	11.195
ENSMUSG00000044030	Irf2bp1	-0.388475	0.161656	0.016648	26.5499	30.6055	26.7278	22.7619	18.7803	22.4323
ENSMUSG00000021114	Atp6v1d	-0.351804	0.161791	0.0166745	43.8456	38.4489	36.2243	30.3522	28.2705	34.2219
ENSMUSG00000031400	G6pdx	0.509551	0.162163	0.0167256	12.4904	17.521	12.1545	16.1347	25.0171	19.0508
ENSMUSG00000113246	AC155232.1	-0.750528	0.16236	0.0167586	6.76824	6.04922	4.06771	3.9498	3.75912	2.31576
ENSMUSG00000068947	Olfr366	0.476195	0.162371	0.0167804	12.1609	11.0513	12.3235	15.3443	20.7959	14.0042
ENSMUSG00000097537	2610020C07Rik	0.501876	0.162371	0.0167933	7.96642	6.7948	6.21218	10.1901	10.1636	9.4139
ENSMUSG00000023764	Sfi1	-0.265596	0.162371	0.0168026	270.385	216.463	231.738	204.608	192.798	200.127
ENSMUSG00000029570	Lfng	0.351946	0.162371	0.0168106	25.6041	28.1154	26.7061	36.0082	35.1945	31.4377
ENSMUSG00000080463	Gm22489	-0.639188	0.16283	0.0168772	5.33928	8.87605	8.63341	5.01069	5.37838	4.15801
ENSMUSG00000031171	Ftsj1	0.462502	0.16283	0.0168851	10.3069	11.3321	11.9832	16.5203	17.1275	12.6634
ENSMUSG00000020326	Ccng1	0.353886	0.16283	0.0168964	37.6277	45.0668	45.0882	45.3398	57.6986	60.2867
ENSMUSG00000032549	Rab6b	0.614137	0.163035	0.0169325	4.95452	4.94369	6.24111	9.57751	9.34179	5.93944
ENSMUSG00000026113	Inpp4a	0.373437	0.163035	0.0169432	22.77	25.3807	22.5235	33.6531	29.8961	27.9441
ENSMUSG00000051124	Gimap9	0.313995	0.163461	0.0170002	50.2856	64.5307	61.2523	68.5246	80.8157	69.4652
ENSMUSG00000029826	Zc3hav1	-0.249921	0.163859	0.0170544	287.965	308.812	278.585	233.912	239.494	262.697
ENSMUSG00000085156	Snhg15	0.480535	0.164098	0.0170922	10.4053	12.2898	9.40952	14.1677	17.7291	12.8823
ENSMUSG00000001739	Cldn15	-0.706549	0.164186	0.0171142	7.08908	5.55451	7.37318	4.72332	4.91449	2.24758
ENSMUSG00000100431	4930558N11Rik	0.673361	0.164742	0.0171851	4.02002	3.64862	2.82094	6.45842	5.40049	4.83547
ENSMUSG00000032757	Bet1	0.63307	0.164789	0.0172043	7.38741	6.43923	6.4278	8.17099	10.1921	20.0212
ENSMUSG00000062210	Tnfaip8	-0.261419	0.164789	0.0172165	123.423	138.293	139.63	101.2	113.589	120.165
ENSMUSG00000058126	Tpm3-rs7	-0.73006	0.164789	0.0172287	5.92912	7.30974	7.00156	3.66925	3.0319	7.56055
ENSMUSG00000020279	Il9r	0.504747	0.164795	0.0172422	14.3692	25.4567	24.1501	26.0419	37.327	30.8354
ENSMUSG00000039737	Prkrip1	-0.403077	0.165502	0.0173292	24.6215	28.299	22.177	18.3386	18.2631	20.0521
ENSMUSG00000037108	Zcwpw1	0.460252	0.165611	0.0173535	20.262	15.0686	18.3043	28.6061	25.6994	19.6189
ENSMUSG00000019791	Hint3	0.484759	0.16617	0.0174256	14.118	16.5116	15.303	20.0308	29.6245	18.1721
ENSMUSG00000046879	Irgm1	-0.329951	0.16617	0.0174382	100.446	107.72	78.594	66.271	78.7032	85.5653
ENSMUSG00000087469	Gm16142	-0.654399	0.166905	0.0175284	5.43257	5.51717	5.63476	4.21278	2.82302	3.4404
ENSMUSG00000092274	Neat1	0.267421	0.167166	0.0175688	257.725	244.405	271.615	339.771	317.615	273.88
ENSMUSG00000040061	Plcb2	-0.280686	0.167188	0.0175842	94.0291	93.3515	91.5844	84.5931	78.9881	66.1681
ENSMUSG00000097830	Gstp1	0.497124	0.167415	0.0176287	7.1691	8.23097	6.62522	9.28554	10.4549	11.3648
ENSMUSG00000060803	Gstp1	0.497124	0.167415	0.0176361	7.1691	8.23097	6.62522	9.28554	10.4549	11.3648
ENSMUSG00000030082	Sec61a1	0.271435	0.167415	0.017651	64.459	70.5439	64.6584	75.8338	77.8418	87.2106
ENSMUSG00000110297	Gm45647	0.857224	0.167415	0.0176606	13.2873	8.9716	9.9851	19.4738	36.6845	6.21245
ENSMUSG00000047434	Xxylt1	-0.585998	0.167952	0.0177304	13.2354	15.0825	13.3634	8.18324	7.98813	18.3843
ENSMUSG00000095432	Zfp748	-0.375169	0.168064	0.0177641	33.4089	28.0883	32.7205	26.8793	22.4495	23.2019
ENSMUSG00000041241	Mul1	0.605597	0.168064	0.0177685	9.88545	10.0094	13.9618	20.3007	9.41892	18.9797
ENSMUSG00000112639	AC134329.1	0.639672	0.168237	0.0178	4.47351	6.71059	3.82508	9.0527	7.03196	6.74877
ENSMUSG00000031530	Dusp4	0.483487	0.168494	0.0178404	16.2996	18.7896	18.4968	16.6198	28.2748	27.3516
ENSMUSG00000029603	Dtx1	0.28456	0.168687	0.017874	68.4805	73.7764	59.3024	78.8161	79.1558	87.3254
ENSMUSG00000009090	Ap1b1	-0.329696	0.168918	0.0179118	62.8235	81.5174	79.107	55.7924	53.7887	68.1865
ENSMUSG00000055681	Cope	0.3782	0.169608	0.0179981	28.7391	35.1068	33.7902	40.1016	51.5131	36.8896
ENSMUSG00000028412	Slc44a1	0.480575	0.169695	0.0180304	15.0335	14.0421	13.7098	18.3407	28.7517	17.3726
ENSMUSG00000001729	Akt1	-0.343382	0.169695	0.0180438	54.7658	68.2662	73.1226	55.5275	44.1556	54.8541
ENSMUSG00000073139	Tmem185a	0.553233	0.169695	0.0180472	4.92379	5.19707	5.17951	7.13131	6.66527	8.76689
ENSMUSG00000025162	Csnk1d	0.277855	0.169882	0.0180805	61.3396	55.6372	67.0395	74.999	72.7717	75.068
ENSMUSG00000030045	Mrpl19	-0.55264	0.170672	0.0181779	20.4578	25.603	23.1194	10.5819	15.8598	21.7715
ENSMUSG00000030304	Ergic2	0.300309	0.170953	0.0182212	54.8903	55.5225	62.2964	68.7964	63.796	80.2409
ENSMUSG00000034518	Hmgxb4	-0.352597	0.171383	0.0182805	31.9338	37.6421	35.4522	25.7308	29.3557	27.1604
ENSMUSG00000104213	Ighd	0.248135	0.17162	0.0183192	900.371	880.927	899.082	1046.5	1019.74	1117.17
ENSMUSG00000069135	Fgfr1op	-0.28333	0.171843	0.0183565	68.7422	63.1787	69.2712	59.7477	52.0054	53.5147
ENSMUSG00000016528	Mapkapk2	-0.320363	0.172026	0.0183895	56.3619	65.2029	55.5653	44.5113	43.5216	53.8071
ENSMUSG00000064339	mt-Rnr2	0.271259	0.172027	0.0184156	64869.2	56809.2	52681.6	71292.5	72311	66824.9
ENSMUSG00000002699	Lcp2	-0.736449	0.172027	0.0184165	13.45	5.7771	5.56806	3.12338	4.37663	4.44737
ENSMUSG00000037661	Gpr160	0.749789	0.172084	0.0184362	3.67438	3.21953	2.50275	5.94073	6.33868	3.655
ENSMUSG00000028634	Hivep3	-0.319194	0.172713	0.0185171	51.9648	49.8218	51.6412	40.1095	36.4733	46.4848
ENSMUSG00000023953	Polh	-0.388078	0.172805	0.0185508	22.3503	25.1762	23.3049	17.9766	17.0065	19.0891
ENSMUSG00000035530	Eif1	0.286898	0.172805	0.0185539	119.514	131.229	123.574	151.346	180.121	132.343
ENSMUSG00000039158	Akna	-0.26299	0.172995	0.0185879	561.218	655.665	633.559	527.65	533.785	480.54
ENSMUSG00000076604	Igkj1	0.657506	0.173791	0.0186871	4.1133	4.49641	5.45107	6.98744	10.4448	5.56471
ENSMUSG00000099890	Gm28262	0.837592	0.173897	0.0187121	5.78912	4.26047	3.91821	3.58299	8.55509	12.7585
ENSMUSG00000060073	Psma3	0.294026	0.174048	0.018742	62.4957	61.2791	57.4534	79.1969	79.4101	63.6481
ENSMUSG00000062627	Mysm1	0.321041	0.174352	0.0188014	109.562	84.9913	82.4925	113.432	128.695	97.9979
ENSMUSG00000105655	Gm42659	0.506309	0.174352	0.018824	6.7253	7.69981	8.13561	8.78092	11.5804	11.7191
ENSMUSG00000058761	Rnf169	-0.299252	0.174352	0.0188244	78.0436	73.869	75.1726	68.3564	51.4094	63.5558
ENSMUSG00000026896	Ifih1	-0.753053	0.174352	0.0188293	11.3318	13.8291	6.26566	4.34206	6.13693	9.17259
ENSMUSG00000081895	Rpl17-ps10	0.680766	0.174548	0.0188643	3.24988	6.53256	4.03772	6.05898	8.34804	6.57224
ENSMUSG00000026516	Nvl	0.289372	0.174548	0.0188778	109.49	87.0922	88.4999	110.147	128.053	108.186
ENSMUSG00000076937	Iglc2	0.271905	0.174699	0.0189078	125.607	161.313	150.213	172.212	188.515	167.962
ENSMUSG00000036371	Serbp1	-0.330284	0.175759	0.0190363	364.681	540.9	463.108	328.091	373.927	401.643
ENSMUSG00000071369	Map3k5	0.251337	0.175798	0.0190544	88.4973	80.5315	93.6752	103.575	102.735	106.318
ENSMUSG00000076934	Iglv1	0.401407	0.176388	0.0191321	22.0569	32.2553	29.3479	41.5959	33.8232	35.4354
ENSMUSG00000089844	A530032D15Rik	-0.378774	0.176388	0.0191472	44.3042	35.1096	46.0032	31.6926	27.3298	37.4889
ENSMUSG00000065353	Snora73b	-0.48341	0.176388	0.0191597	30.4759	23.3761	19.7071	21.1504	15.0062	16.0686
ENSMUSG00000021338	Carmil1	-0.382538	0.176787	0.0192255	42.161	40.0437	48.7912	28.7483	42.4701	32.1486
ENSMUSG00000066724	Gm10175	0.638652	0.176787	0.0192427	8.87657	3.36526	6.67904	11.3812	10.3612	9.52105
ENSMUSG00000037013	Ss18	0.285989	0.176787	0.0192446	59.5231	69.1734	68.0323	76.3478	74.0257	89.3688
ENSMUSG00000048118	Arid4a	-0.257436	0.17706	0.0192881	193.105	202.797	217.633	184.062	178.067	151.223
ENSMUSG00000091957	Rps2-ps10	0.586944	0.177293	0.0193274	16.7959	14.1958	13.7364	27.4554	10.205	23.4134
ENSMUSG00000019842	Traf3ip2	-0.320123	0.178054	0.0194283	48.8166	61.6083	52.9997	45.9915	40.618	44.1365
ENSMUSG00000020088	Sar1a	0.308699	0.178054	0.0194383	35.3763	34.2702	36.0279	41.7295	46.7303	42.4785
ENSMUSG00000021359	Tfap2a	0.581646	0.178715	0.0195354	5.10502	3.96701	4.25171	6.23607	7.73224	6.07819
ENSMUSG00000031903	Pla2g15	0.555358	0.178715	0.0195384	4.5219	5.82207	5.51947	6.62743	8.38724	8.15534
ENSMUSG00000020272	Stk10	-0.246024	0.178743	0.019567	320.395	370.157	336.661	296.822	275.983	293.218
ENSMUSG00000088252	Snord13	-0.512429	0.178743	0.0195708	34.1196	42.7678	40.2066	22.2059	57.0607	26.1212
ENSMUSG00000020736	Nt5c	0.337982	0.178743	0.019614	26.6043	27.4325	27.3134	33.9389	36.6492	32.2266
ENSMUSG00000005370	Msh6	-0.290319	0.178743	0.0196152	71.8945	90.1815	83.1608	60.5744	68.3365	71.586
ENSMUSG00000111402	AC109138.7	0.555134	0.178743	0.019616	10.3607	5.92081	6.77339	10.2094	11.5619	10.5827
ENSMUSG00000091985	Gm17354	0.611141	0.178743	0.0196255	5.31738	5.35714	4.63645	7.49904	10.3952	5.8584
ENSMUSG00000086841	2410006H16Rik	0.346757	0.179232	0.0196932	35.9902	37.8917	31.9017	37.768	49.2403	47.6359
ENSMUSG00000048163	Selplg	0.324892	0.179236	0.0197185	29.4974	30.4187	31.2788	41.1939	35.3329	37.6102
ENSMUSG00000030750	Nsmce1	-0.391137	0.179236	0.0197218	26.7137	33.1366	37.0292	22.9917	23.8136	27.049
ENSMUSG00000047040	Prr15l	0.768467	0.179351	0.0197484	3.30769	3.53711	4.80511	6.39875	11.5671	4.52756
ENSMUSG00000014592	Camta1	0.487998	0.17959	0.0197987	11.4528	12.3338	13.9918	14.2963	17.1102	23.5977
ENSMUSG00000062006	Rpl34	0.283402	0.17959	0.0198266	262.684	316.934	270.019	300.884	381.035	352.193
ENSMUSG00000019868	Vta1	0.439522	0.17959	0.0198279	15.1754	21.0966	17.6845	27.788	20.5791	24.7126
ENSMUSG00000004356	Utp20	-0.286782	0.17959	0.0198683	99.0146	98.1639	98.8629	72.1335	78.5671	97.4409
ENSMUSG00000098318	Lockd	0.583199	0.17959	0.0198826	29.4387	14.0771	20.0727	26.1729	26.0719	41.6959
ENSMUSG00000020589	Fam49a	-0.422447	0.17959	0.0198842	28.5667	31.2993	31.0933	25.9132	16.7397	24.0765
ENSMUSG00000063870	Chd4	-0.313033	0.17959	0.0198966	441.398	621.426	597.567	429.473	438.542	500.138
ENSMUSG00000034330	Plcg2	-0.249422	0.17959	0.0199027	401.134	466.433	451.605	363.443	364.561	381.624
ENSMUSG00000020038	Cry1	0.524849	0.17959	0.0199263	10.0151	17.6318	10.7219	16.4193	14.6628	19.5606
ENSMUSG00000110954	BX890553.5	0.955598	0.17959	0.0199362	6.67725	1.63292	1.59132	3.91146	3.93561	4.41249
ENSMUSG00000040661	Rad54l2	0.325268	0.17959	0.019937	51.0439	39.2076	48.5229	62.6406	54.4172	56.5231
ENSMUSG00000064759	Gm25475	0.501886	0.17959	0.0199435	11.022	8.35486	7.07472	13.2216	12.9932	11.2582
ENSMUSG00000023927	Satb1	-0.263635	0.179691	0.0199688	366.205	338.474	393.466	339.238	288.398	287.071
ENSMUSG00000047215	Rpl9	0.293572	0.179905	0.0200067	213.654	268.505	226.435	252.831	289.465	326.166
ENSMUSG00000034266	Batf	0.514922	0.180777	0.0201178	7.97372	9.77519	10.5628	10.6793	16.9861	13.0061
ENSMUSG00000037824	Tspan14	-0.393697	0.181067	0.0201642	27.729	31.1753	32.7371	23.3078	19.1974	27.1595
ENSMUSG00000021144	Mta1	-0.353378	0.181291	0.0202182	36.288	46.7747	36.5283	33.3862	29.1339	30.9331
ENSMUSG00000066037	Hnrnpr	-0.241846	0.181291	0.0202271	208.752	235.642	212.887	176.949	181.191	197.527
ENSMUSG00000038342	Mlxip	-0.283964	0.181291	0.0202549	238.535	223.316	284.636	228.216	198.087	185.824
ENSMUSG00000030322	Mbd4	-0.26888	0.181291	0.0202729	79.349	71.6837	79.3776	68.9548	62.0832	60.1601
ENSMUSG00000027613	Eif6	-0.399042	0.181291	0.0202773	27.3611	35.0619	37.8275	25.9864	21.9513	28.0067
ENSMUSG00000024096	Ralbp1	-0.29338	0.181291	0.0202901	61.5252	76.1393	71.8838	54.0561	55.2544	61.5941
ENSMUSG00000026622	Nek2	-0.657799	0.181291	0.0203035	6.37993	10.1089	9.70835	7.95827	4.25972	4.98684
ENSMUSG00000110797	Nek2	-0.657803	0.181291	0.0203092	6.37993	10.1089	9.70835	7.95827	4.25972	4.98684
ENSMUSG00000074580	4931440P22Rik	0.605093	0.181291	0.020317	7.00151	4.11644	5.129	9.91967	7.64684	7.22139
ENSMUSG00000034247	Plekhm1	-0.236162	0.181413	0.020347	143.362	137.983	128.339	114.785	119.121	113.983
ENSMUSG00000025223	Ldb1	0.245648	0.181413	0.0203708	100.826	106.362	99.9979	131.716	114.336	118.033
ENSMUSG00000020311	Erlec1	0.367968	0.181413	0.0203844	23.1782	23.0962	26.0765	27.0989	33.5614	32.863
ENSMUSG00000004110	Cacna1e	0.25867	0.181413	0.0203875	88.8461	94.3084	102.099	121.9	115.998	103.384
ENSMUSG00000032046	Abhd12	-0.441672	0.182211	0.0204914	23.5394	24.7381	35.2009	22.4841	18.8716	18.1777
ENSMUSG00000089636	1700058P15Rik	0.70108	0.182782	0.0205754	4.31129	2.16169	3.85465	6.33144	5.33606	5.28281
ENSMUSG00000032254	Kif23	-0.412704	0.182782	0.0206035	30.6066	34.7302	31.0958	22.0781	33.0798	21.6649
ENSMUSG00000010362	Rdm1	0.579854	0.182782	0.02061	6.39863	4.92085	8.99396	10.8762	10.1721	8.41376
ENSMUSG00000038520	Tbc1d17	0.290405	0.182782	0.0206129	90.7994	94.2292	85.6145	102.673	139.141	102.962
ENSMUSG00000034602	Mon2	0.275313	0.183255	0.0206806	112.991	96.5194	115.365	148.736	122.595	121.761
ENSMUSG00000087691	Gm15674	0.249119	0.183626	0.0207368	71.2576	69.4258	70.7669	88.196	83.0702	80.0098
ENSMUSG00000005364	Il5ra	-0.378071	0.184189	0.0208148	25.4625	25.879	25.2502	18.9285	17.8287	22.0815
ENSMUSG00000061411	Nol4l	0.670271	0.184311	0.0208431	3.45633	2.90893	5.26255	5.56533	6.10902	6.49841
ENSMUSG00000026669	Mcm10	-0.421507	0.18555	0.0210033	15.2829	17.2323	14.5828	12.8166	11.598	10.7674
ENSMUSG00000065126	Snord104	-0.716735	0.18555	0.0210122	5.89318	11.7783	9.075	4.18997	7.90189	4.70866
ENSMUSG00000102930	Gm38115	-0.491343	0.185571	0.0210291	11.2055	9.60563	9.34553	8.09081	7.08728	6.259
ENSMUSG00000058812	0610039K10Rik	-0.475038	0.185611	0.0210654	12.034	13.2695	13.343	9.3217	11.1508	7.33816
ENSMUSG00000038369	Ncoa6	0.274673	0.185611	0.0210801	76.8115	65.0521	81.4465	86.3694	94.0673	89.4803
ENSMUSG00000033379	Atp6v0b	0.360739	0.185611	0.0210892	20.8764	20.329	21.5	27.7761	27.9679	24.8278
ENSMUSG00000053536	Cstf2t	-0.337813	0.185611	0.0210918	49.3566	60.5546	48.3902	41.0204	37.1345	46.9966
ENSMUSG00000035049	Rrp12	-0.390255	0.185738	0.0211209	26.2147	31.7313	32.8457	23.5665	19.6204	25.9763
ENSMUSG00000020894	Vamp2	0.332554	0.185783	0.0211405	38.2572	46.491	40.7055	54.5661	58.1151	45.3131
ENSMUSG00000093014	Gm22464	-0.605191	0.186008	0.0211806	7.78023	9.55964	9.37149	4.95621	8.83608	5.02443
ENSMUSG00000031143	Ccdc22	-0.471659	0.186609	0.0212637	15.3121	17.6105	19.1535	10.2817	11.7946	15.9931
ENSMUSG00000020170	Frs2	0.339377	0.187406	0.0213692	30.9476	36.4582	39.6643	43.4969	41.3966	50.4464
ENSMUSG00000013629	Cad	-0.419271	0.18807	0.0214596	51.6248	51.8158	76.1617	41.0994	55.3245	36.2738
ENSMUSG00000027665	Pik3ca	0.301938	0.188115	0.0214795	98.5527	110.674	109.037	105.147	131.056	153.222
ENSMUSG00000097056	Gm4262	-0.427108	0.188159	0.0214993	21.0423	22.6046	23.7861	14.148	15.6782	20.3356
ENSMUSG00000087129	Gm16316	-0.315377	0.188579	0.021562	37.5313	40.9959	44.5682	33.2295	33.2836	32.3595
ENSMUSG00000026926	Pmpca	0.315436	0.188617	0.0215811	37.2209	39.1515	46.7169	53.0977	50.772	49.1566
ENSMUSG00000028066	Pmf1	-0.378804	0.189881	0.0217628	21.2433	23.369	22.6016	16.7488	17.3012	17.6369
ENSMUSG00000075279	Mrpl23-ps1	-0.791443	0.189881	0.0217684	7.24614	5.26094	6.89369	2.64563	3.42522	8.95889
ENSMUSG00000030138	Bms1	-0.246861	0.189881	0.0217815	128.245	136.029	123.631	108.171	118.884	100.093
ENSMUSG00000041153	Osgin2	0.513338	0.189881	0.0217853	12.8284	9.74862	10.8293	11.494	19.9637	16.1702
ENSMUSG00000017858	Ift52	0.397912	0.190225	0.0218396	19.7204	18.2252	20.2472	25.0513	29.8962	22.0098
ENSMUSG00000034120	Srsf2	0.235531	0.190272	0.0218599	120.924	134.482	127.343	153.606	153.506	143.437
ENSMUSG00000005198	Polr2a	-0.260208	0.190379	0.0218871	371.289	375.162	415.629	298.262	362.41	309.8
ENSMUSG00000021519	Mterf3	0.31286	0.190511	0.0219172	40.8216	35.6804	41.1076	44.3188	52.5934	49.5237
ENSMUSG00000020089	Ppa1	0.474514	0.19108	0.0220122	12.0759	13.5912	15.7822	14.8702	24.1565	19.0856
ENSMUSG00000086320	Gm12840	-0.431631	0.19108	0.0220126	19.7541	20.3434	26.1317	17.3505	13.981	17.6983
ENSMUSG00000044702	Palb2	-0.489139	0.191316	0.0220548	17.1295	10.7223	17.1139	11.17	9.84292	11.6357
ENSMUSG00000043279	Trim56	-0.26975	0.191356	0.0220744	190.786	208.166	216.273	142.2	179.257	183.953
ENSMUSG00000005774	Rfx5	-0.286646	0.192434	0.0222138	88.9	97.957	102.388	93.5831	74.8039	72.2412
ENSMUSG00000029569	Tmem168	-0.411561	0.193331	0.0223325	45.3333	58.3839	72.8531	41.3848	37.4653	53.1333
ENSMUSG00000033186	Mzt1	0.384441	0.193411	0.0223568	13.465	14.635	13.5962	18.4862	18.4977	17.4226
ENSMUSG00000024869	Nudt8	0.474721	0.193459	0.0223775	8.12267	6.79267	8.80422	10.3467	12.3109	10.3939
ENSMUSG00000025613	Cct8	0.246066	0.193874	0.0224408	93.5285	98.6336	89.7698	112.136	103.053	119.22
ENSMUSG00000086679	Gm15551	0.657633	0.193885	0.0224572	2.53255	3.41891	3.31763	4.92555	5.11561	4.56225
ENSMUSG00000028461	Ccdc107	0.48068	0.194102	0.0225126	7.42738	6.74715	6.83724	11.1499	9.1633	9.01495
ENSMUSG00000022797	Tfrc	-0.419001	0.194102	0.0225127	48.0296	48.3283	51.2943	49.7768	25.8966	36.9253
ENSMUSG00000030298	Sec13	0.39358	0.194166	0.0225354	22.6653	25.6032	30.6454	35.8806	28.7788	38.8715
ENSMUSG00000026519	Tmem63a	-0.43239	0.194414	0.0225794	26.423	34.0998	26.3726	27.6182	19.6601	18.7343
ENSMUSG00000025316	Banp	-0.246749	0.194901	0.0226518	87.5379	83.4546	85.2606	76.3293	70.9973	68.5687
ENSMUSG00000019768	Esr1	-0.523083	0.194901	0.022673	9.07627	9.06848	9.48514	6.53435	4.84973	7.83013
ENSMUSG00000045624	Esf1	-0.280362	0.194901	0.0226839	56.4114	58.7563	53.5841	47.5832	46.2599	45.0991
ENSMUSG00000026525	Opn3	-0.571456	0.194901	0.022697	7.76851	9.90518	7.8365	5.48171	4.29904	7.32957
ENSMUSG00000097731	2700016F22Rik	0.618066	0.195121	0.0227378	3.58163	3.85094	3.35071	6.38106	4.97871	5.16293
ENSMUSG00000045225	Olfr1152	-0.472206	0.195371	0.0227823	17.572	11.4082	13.4195	10.3898	10.1791	9.86086
ENSMUSG00000076709	Ighv1-47	1.0519	0.196312	0.0229144	2.93041	2.32183	9.07905	4.4659	6.62015	15.3228
ENSMUSG00000031347	Cetn2	0.463632	0.196312	0.022937	10.9889	12.4787	13.5273	15.4843	22.0561	14.8051
ENSMUSG00000040359	Ufl1	0.290558	0.196312	0.0229382	44.6066	41.4493	41.0269	48.936	53.1342	53.4303
ENSMUSG00000046636	Gm7729	-0.727707	0.196338	0.0229566	7.69392	6.11807	8.09415	1.77971	4.45248	5.99258
ENSMUSG00000020415	Pttg1	0.491522	0.196605	0.0230033	8.9408	7.97184	7.52046	11.7365	13.6629	9.27459
ENSMUSG00000027712	Anxa5	0.477354	0.196878	0.0230505	6.47324	6.95888	7.67325	9.58375	10.8501	8.96197
ENSMUSG00000104606	Gm43409	0.658854	0.197276	0.0231126	3.61842	3.00557	2.61562	4.76711	4.4996	5.3754
ENSMUSG00000038002	Cramp1l	-0.254202	0.197492	0.0231658	73.4352	76.2417	82.9648	66.5406	64.0133	64.432
ENSMUSG00000029346	Srrd	0.661286	0.197492	0.0231688	3.13085	3.21499	3.94426	4.2398	6.69427	5.50965
ENSMUSG00000003190	Bcl2l12	0.469039	0.197798	0.0232446	7.44688	8.24523	7.63245	9.54217	10.448	12.3766
ENSMUSG00000058192	Zfp846	0.651618	0.197798	0.0232569	25.1282	10.1763	14.7589	25.3417	27.9039	15.398
ENSMUSG00000105504	Gbp5	-0.371318	0.197798	0.0232599	48.2148	63.2905	46.6497	34.378	39.2283	47.6634
ENSMUSG00000050965	Prkca	-0.378334	0.197798	0.0232752	28.5352	28.9027	29.8898	19.1986	21.5564	26.5993
ENSMUSG00000024548	Setbp1	-0.231287	0.197798	0.0232822	115.229	119.565	114.98	101.604	101.535	94.7879
ENSMUSG00000023055	Calcoco1	-0.35962	0.198067	0.0233726	34.44	33.3264	32.0992	27.4687	21.5454	28.7878
ENSMUSG00000028793	Rnf19b	-0.345967	0.198067	0.023381	48.5268	65.9515	52.5367	45.6894	37.4514	47.2703
ENSMUSG00000032253	Phip	-0.242291	0.198067	0.023399	511.614	526.374	484.639	420.85	406.802	459.478
ENSMUSG00000015932	Dstn	-0.402729	0.198067	0.0234211	17.6515	19.5343	20.8031	12.9257	14.7989	16.1471
ENSMUSG00000026029	Casp8	0.245549	0.198067	0.0234426	76.1513	83.2637	77.4588	89.2448	98.6945	92.9063
ENSMUSG00000029650	Slc46a3	0.517475	0.198067	0.0234531	6.62324	7.56784	7.70628	11.6042	11.9505	7.87813
ENSMUSG00000003644	Rps6ka1	-0.313314	0.198067	0.0234577	43.1408	45.4337	42.6348	33.7273	32.3129	39.6882
ENSMUSG00000032883	Acsl3	-0.493893	0.198067	0.0234629	16.3473	17.1785	13.2137	10.6761	15.0612	8.90705
ENSMUSG00000002015	Bcap31	0.342736	0.198067	0.0234728	32.895	38.8484	35.391	38.2913	52.5765	45.062
ENSMUSG00000036977	Anapc10	0.398715	0.198067	0.0234849	16.7112	18.4751	13.8989	21.3688	21.711	21.5664
ENSMUSG00000080671	Gm23335	-0.70296	0.198067	0.0234934	3.74367	6.78971	5.48331	3.04793	3.66492	3.04558
ENSMUSG00000053898	Ech1	0.413331	0.198067	0.0235	13.4895	11.5481	13.2391	15.3934	19.1796	16.5564
ENSMUSG00000075701	Selenos	0.392132	0.198195	0.0235307	18.3317	26.5308	20.7272	29.3799	28.8215	27.1229
ENSMUSG00000030019	Fbxl14	-0.359182	0.199291	0.0236897	29.761	37.7859	36.3088	28.1144	24.1499	28.5724
ENSMUSG00000027953	Slc50a1	0.329583	0.199291	0.0237201	38.2789	41.5657	40.4064	46.5811	60.6666	45.8993
ENSMUSG00000025130	P4hb	0.300136	0.199291	0.0237227	71.954	92.0512	85.5262	86.0208	112.229	108.095
ENSMUSG00000028284	Map3k7	0.292684	0.199291	0.0237233	60.1739	63.1805	70.857	69.7822	91.4372	77.3335
ENSMUSG00000055148	Klf2	-0.234533	0.199847	0.0238051	162.403	188.346	185.002	153.946	148.356	152.918
ENSMUSG00000028333	Anp32b	-0.317878	0.199924	0.0238299	174.338	249.277	205.943	144.326	161.065	191.749
ENSMUSG00000042507	Elmsan1	-0.241447	0.20113	0.0239894	188.784	210.96	203.494	153.172	176.876	180.418
ENSMUSG00000016495	Plgrkt	0.356856	0.201311	0.0240268	27.6206	25.5336	30.0675	41.0301	31.6242	33.9015
ENSMUSG00000024787	Snx15	0.55315	0.201324	0.0240584	4.75192	7.10528	6.69332	10.1396	9.57434	7.3509
ENSMUSG00000050244	Heatr1	-0.316847	0.201324	0.0240716	101.158	144.195	121.992	90.4302	89.9054	113.254
ENSMUSG00000052125	F730043M19Rik	0.587459	0.201324	0.0240756	8.78282	7.62136	8.0712	6.76776	13.1517	15.2072
ENSMUSG00000044068	Zrsr1	0.330954	0.201542	0.024139	27.9363	31.4361	29.472	37.875	40.6019	33.2501
ENSMUSG00000024018	Ccdc167	-0.434437	0.201542	0.0241445	40.5344	25.3898	27.0763	19.8211	20.4936	24.7534
ENSMUSG00000048721	Fndc9	-0.31704	0.201542	0.024149	38.824	36.1984	35.5094	30.6299	30.2564	27.8524
ENSMUSG00000113244	CT025616.2	-0.754148	0.201806	0.0241965	5.41103	6.60695	4.85307	3.2232	2.11779	5.46089
ENSMUSG00000071303	Rps8-ps1	0.653031	0.201862	0.024219	3.82577	4.09383	3.04472	4.63902	5.3194	7.32404
ENSMUSG00000030428	Ttyh1	0.773954	0.201923	0.0242503	4.7978	7.62986	4.19012	9.46122	18.261	5.91808
ENSMUSG00000026490	Cdc42bpa	0.470035	0.201923	0.024258	12.5782	8.4268	9.77911	12.6838	16.4066	13.7867
ENSMUSG00000020397	Med7	0.419757	0.202665	0.024363	12.7765	14.2284	10.5568	15.4454	17.3803	17.288
ENSMUSG00000015766	Eps8	-0.442886	0.202678	0.0243804	15.8167	13.9342	14.6275	13.412	9.75549	9.6181
ENSMUSG00000044060	A830010M20Rik	-0.748814	0.202887	0.0244214	4.86023	4.80553	6.94846	5.299	2.42558	2.98246
ENSMUSG00000008682	Rpl10	0.28096	0.203869	0.0245556	308.108	382.071	339.001	359.168	436.884	454.409
ENSMUSG00000026656	Fcgr2b	0.237108	0.205266	0.02474	92.7514	87.3464	87.4494	98.6244	106.272	110.625
ENSMUSG00000000693	Loxl3	-0.6901	0.205346	0.024799	4.63209	7.54391	4.33945	3.07553	3.65131	3.23643
ENSMUSG00000070034	Sp110	-0.250609	0.205346	0.0248048	356.482	393.531	365.196	307.578	283.303	346.46
ENSMUSG00000094951	Ighv5-6	0.619062	0.205346	0.0248111	4.34056	4.58914	4.59075	5.44697	9.91221	6.35249
ENSMUSG00000060935	Tmem263	-0.524948	0.205346	0.0248211	12.8327	26.9505	21.9572	14.9834	13.0468	17.0423
ENSMUSG00000057841	Rpl32	0.276484	0.205346	0.0248407	253.498	315.389	271.591	294.063	363.446	360.529
ENSMUSG00000049539	Hist1h1a	-0.341712	0.205346	0.0248461	36.9467	42.0035	39.4792	26.0106	32.3401	35.1509
ENSMUSG00000024392	Bag6	0.233799	0.205458	0.0248873	86.2819	93.42	91.7435	109.855	107.371	101.968
ENSMUSG00000024052	Lpin2	-0.339949	0.205458	0.0248946	82.5495	75.7461	74.5167	69.108	41.0677	63.688
ENSMUSG00000032328	Tmem30a	0.242222	0.205458	0.024908	74.2484	75.9195	81.5418	88.8318	89.7954	95.3338
ENSMUSG00000111544	AC122188.2	-0.406184	0.205499	0.024929	20.3932	15.9297	17.5974	14.9334	12.7715	12.9823
ENSMUSG00000094365	Gm21982	0.816413	0.205822	0.0249843	4.61303	1.69795	4.76799	6.59844	9.82981	4.43002
ENSMUSG00000092819	Gm23639	-0.427504	0.207263	0.0251754	11.9437	14.4887	13.5714	9.85194	10.8546	9.04551
ENSMUSG00000041498	Kif14	-0.468692	0.207727	0.025248	14.9917	11.62	12.5004	10.231	7.42774	10.5841
ENSMUSG00000034187	Nsf	0.239434	0.207931	0.0252892	86.8786	81.7519	77.2295	97.4542	99.1424	93.6355
ENSMUSG00000029153	Ociad2	0.480706	0.208118	0.0253282	7.32403	7.57259	6.65312	8.77207	9.55602	11.7837
ENSMUSG00000111619	AC154630.1	0.422394	0.208244	0.0253598	30.4062	18.0322	21.4458	31.1099	28.9777	28.7994
ENSMUSG00000037890	Wdr19	-0.425516	0.20897	0.0254646	21.3257	18.8375	18.1496	14.6733	17.1952	11.6641
ENSMUSG00000026698	Pigc	0.476041	0.209054	0.0254912	10.9254	7.6281	11.4409	15.6997	14.2119	11.8383
ENSMUSG00000045160	Bola3	0.357881	0.209126	0.0255293	18.4218	20.2006	20.1608	26.2695	23.8143	25.3032
ENSMUSG00000039148	Sart1	-0.22893	0.209126	0.0255463	122.493	126.554	128.7	114.6	104.733	102.862
ENSMUSG00000058486	Wdr91	-0.342969	0.209126	0.0255491	42.861	41.1092	53.9723	41.2058	34.2701	33.0448
ENSMUSG00000025494	Sigirr	0.435621	0.209722	0.0256383	13.2086	13.1628	19.0059	18.8115	21.7986	19.3227
ENSMUSG00000022443	Myh9	-0.271486	0.210258	0.0257203	1644.94	2066.73	1923.34	1437.15	1689.75	1541.51
ENSMUSG00000020390	Ube2b	0.300679	0.210494	0.0257657	42.5139	48.8068	50.3081	51.1054	61.0571	62.342
ENSMUSG00000002227	Mov10	-0.486706	0.210649	0.0258012	32.7344	26.7953	24.0773	20.9634	12.3477	23.8029
ENSMUSG00000078901	Gm14440	0.507063	0.210823	0.025839	9.60913	6.6603	6.14125	9.77326	10.5879	11.2332
ENSMUSG00000044934	Zfp367	-0.442254	0.211068	0.025908	17.4125	22.6028	18.0187	16.1191	11.1224	15.5597
ENSMUSG00000039244	E130309D02Rik	-0.374206	0.211068	0.0259171	30.6143	27.1174	32.8109	23.043	19.906	26.9219
ENSMUSG00000055044	Pdlim1	0.492208	0.211068	0.0259186	8.42953	8.10412	8.53948	9.06052	14.8085	11.7517
ENSMUSG00000041528	Rnf123	0.327922	0.211076	0.0259361	82.9039	74.023	64.9202	93.0711	108.84	72.7604
ENSMUSG00000026723	Trdmt1	0.625142	0.211258	0.0259751	7.27959	5.21293	4.98801	10.6671	10.292	5.60149
ENSMUSG00000108616	Gm35040	0.79546	0.211358	0.0260039	5.37607	2.62245	2.134	4.37321	6.43003	4.87347
ENSMUSG00000042138	Msantd2	0.37016	0.211535	0.0260422	15.3201	15.5134	16.3812	20.5896	19.7412	20.6784
ENSMUSG00000021123	Rdh12	0.345473	0.211602	0.0260671	29.0451	25.9332	28.3026	37.5674	38.2183	30.0916
ENSMUSG00000090946	Ccdc71l	-0.302953	0.211821	0.0261106	40.4373	45.3269	42.0636	32.9101	33.0786	37.5856
ENSMUSG00000033952	Aspm	-0.439838	0.212238	0.0261786	24.2329	33.116	26.0528	17.6209	18.8084	27.0843
ENSMUSG00000021552	Gkap1	0.713258	0.212498	0.0262273	1.80495	3.13319	3.55256	4.70929	4.32586	4.82819
ENSMUSG00000031979	Cog2	0.42883	0.213392	0.0263857	29.1918	16.2675	27.305	33.7885	32.7642	36.1546
ENSMUSG00000025795	Rassf3	-0.254139	0.213392	0.0263966	85.2858	98.2793	93.8288	73.8164	74.1062	84.5919
ENSMUSG00000052812	Atad2b	-0.236558	0.213392	0.0264021	201.437	202.708	199.793	175.005	151.578	185.978
ENSMUSG00000038855	Itpkb	-0.219017	0.213392	0.0264045	193.544	195.299	187.987	173.394	162.328	159.791
ENSMUSG00000001911	Nfix	0.846359	0.213693	0.0264586	7.38222	6.23513	1.71684	11.1704	11.846	7.10666
ENSMUSG00000111497	Raver1	0.564526	0.215956	0.0267556	6.46235	5.91887	10.031	12.3556	8.07949	11.6306
ENSMUSG00000040865	Ino80d	-0.217494	0.216108	0.0267914	212.141	221.364	204.457	183.216	179.846	185.53
ENSMUSG00000026727	Rsu1	0.342593	0.216123	0.0268102	22.7278	24.9864	24.6753	28.0525	29.8386	34.0313
ENSMUSG00000039523	Cep104	-0.335166	0.216216	0.0268387	37.3564	46.3743	41.7027	35.1375	35.9517	28.2843
ENSMUSG00000065870	Rnu3a	-0.43937	0.216743	0.026921	90.9379	82.7587	41.7605	60.5224	66.4522	46.52
ENSMUSG00000030407	Qpctl	0.412732	0.216822	0.0269781	9.75416	10.6984	11.2401	15.6532	13.1779	13.2792
ENSMUSG00000028138	Adh5	0.329068	0.216822	0.0269782	24.2354	25.6472	26.5527	31.5485	34.3259	30.2105
ENSMUSG00000038615	Nfe2l1	0.251508	0.216822	0.0269818	66.8642	64.9923	69.6728	73.3796	86.2531	80.3989
ENSMUSG00000025950	Idh1	-0.498015	0.216834	0.0270022	7.0255	8.28006	8.17286	5.35789	5.3755	5.85778
ENSMUSG00000038398	Upf3a	-0.25798	0.216834	0.0270612	61.1888	61.2305	61.2928	50.7611	51.8447	51.0319
ENSMUSG00000061798	Olfr1204	0.590619	0.216834	0.0270618	5.13427	3.55606	6.32186	7.33733	6.22609	9.08626
ENSMUSG00000027962	Vcam1	0.649524	0.216834	0.027069	7.617	3.44267	4.23271	7.02639	6.04213	8.11383
ENSMUSG00000023074	Mospd1	0.615369	0.216834	0.0270811	3.36097	3.2843	3.61801	4.43067	5.94247	5.40697
ENSMUSG00000045092	S1pr1	0.227309	0.216834	0.0270851	139.3	147.949	147.176	169.895	157.939	180.611
ENSMUSG00000044951	Mylk4	0.531767	0.216902	0.0271196	9.0708	9.40307	8.14918	10.7193	20.5656	11.6708
ENSMUSG00000026080	Chst10	0.485992	0.216902	0.0271276	17.6492	24.3519	19.7846	24.8299	49.9472	26.1672
ENSMUSG00000065968	Ifitm7	-0.500585	0.217004	0.0271925	8.29093	8.6281	11.7067	6.70152	7.22335	6.26752
ENSMUSG00000030605	Mfge8	-0.672051	0.217004	0.027198	4.11632	6.64876	4.45875	3.1524	3.42088	2.90246
ENSMUSG00000029674	Limk1	0.529827	0.217004	0.0272195	9.29842	9.20698	8.589	13.2508	16.6647	8.28754
ENSMUSG00000042408	Zmym6	0.336126	0.217004	0.0272196	36.0462	33.0179	29.7453	35.2393	43.4341	46.3099
ENSMUSG00000108659	Gm34121	0.592945	0.217004	0.0272253	3.58483	3.21901	4.23868	5.5219	5.10996	6.01693
ENSMUSG00000076940	Iglv2	0.533888	0.217012	0.0272489	6.52583	7.17163	9.48403	9.41274	9.94345	14.6748
ENSMUSG00000081551	Gm14654	-0.49788	0.217012	0.0272668	13.367	9.50538	9.07366	7.78225	6.83264	7.96019
ENSMUSG00000030216	Wbp11	-0.262646	0.217012	0.0272773	71.9494	90.2221	84.4838	68.8577	66.3798	70.1815
ENSMUSG00000089857	Zfp882	-0.426555	0.217025	0.0272959	19.8742	16.8264	25.006	16.9625	14.5587	14.0574
ENSMUSG00000018166	Erbb3	0.71904	0.218263	0.0274688	3.52698	1.94057	4.44066	4.51246	6.67783	5.40675
ENSMUSG00000028961	Pgd	-0.305778	0.2187	0.0275409	42.683	46.087	40.0376	31.4262	35.439	37.3763
ENSMUSG00000047407	Tgif1	-0.301966	0.218729	0.0275616	42.7657	50.3394	43.3965	35.1334	39.6698	35.9308
ENSMUSG00000032231	Anxa2	0.328871	0.219092	0.0276246	23.4563	24.1327	22.4503	28.3994	29.9465	29.6239
ENSMUSG00000049550	Clip1	0.309282	0.219163	0.0276507	57.7126	46.615	60.8229	66.8258	77.2777	60.5256
ENSMUSG00000075015	Gm10801	1.55951	0.219543	0.0277158	301.315	8.38114	1.53206	29.3549	29.3313	38.8381
ENSMUSG00000089824	Rbm12	0.336196	0.219578	0.0277374	59.141	44.5387	40.0297	59.2798	62.276	53.237
ENSMUSG00000001173	Ocrl	0.565083	0.219654	0.0277793	5.28403	9.64496	6.03744	10.6293	10.5676	7.84079
ENSMUSG00000113035	AC157822.3	0.292779	0.219654	0.0277846	49.1929	40.3262	46.6037	59.8107	54.6837	52.307
ENSMUSG00000022881	Rfc4	0.514054	0.219654	0.0277986	7.69028	10.635	8.88393	9.01508	15.1514	14.1568
ENSMUSG00000030098	Grip2	-0.320081	0.219858	0.0278553	107.017	153.559	132.532	89.61	104.615	123.456
ENSMUSG00000022336	Eif3e	0.259168	0.219858	0.027859	103.005	120.52	106.578	119.813	125.799	150.14
ENSMUSG00000032737	Inppl1	0.820538	0.220038	0.0279144	7.51606	6.00386	16.3603	14.9339	23.9253	7.66073
ENSMUSG00000048120	Entpd1	0.420011	0.220038	0.0279162	21.3921	14.0355	16.6973	21.8956	22.0716	24.9453
ENSMUSG00000025203	Scd2	-0.311035	0.220288	0.0279652	43.8479	49.4649	40.6726	33.1316	35.2849	39.577
ENSMUSG00000037972	Snn	-0.241606	0.220449	0.0280029	230.86	254.774	247.206	195.536	192.457	231.779
ENSMUSG00000072762	4930522L14Rik	0.368045	0.221636	0.0281709	15.5012	13.4566	14.3647	18.6242	18.6034	18.7476
ENSMUSG00000111860	AC149294.2	-0.383946	0.222718	0.0283259	24.0675	19.5221	22.6023	15.3758	17.2767	18.1316
ENSMUSG00000095649	Gm8979	-0.792586	0.222799	0.0283709	4.66072	6.82115	5.26263	3.65275	1.06457	4.07968
ENSMUSG00000032198	Dock6	0.47719	0.222799	0.0283712	10.458	9.22238	6.57563	11.8219	11.7956	12.8892
ENSMUSG00000018001	Cyth3	-0.53686	0.222827	0.0283922	10.0053	11.4883	11.063	7.26275	5.93557	11.7882
ENSMUSG00000027332	Ivd	0.349271	0.222857	0.0284135	35.1871	26.3893	37.3915	46.7646	40.8444	39.2094
ENSMUSG00000035776	Cd99l2	0.607611	0.22321	0.0284914	3.07031	5.53204	5.81653	8.27272	6.87287	6.8826
ENSMUSG00000017007	Rbpjl	0.630045	0.22321	0.0284965	3.95836	3.68325	3.7316	4.354	7.57239	5.76947
ENSMUSG00000037111	Setd7	-0.283075	0.22321	0.0285109	91.4544	68.533	77.4117	65.3462	60.2297	68.2165
ENSMUSG00000024921	Smarca2	0.246516	0.223311	0.0285413	182.404	179.949	217.192	236.619	240.219	210.452
ENSMUSG00000024193	Phf1	0.320283	0.223418	0.0285725	45.9638	52.1809	51.0469	69.0224	65.2084	47.9244
ENSMUSG00000056130	Ticam2	-0.479723	0.223536	0.0286146	9.99332	11.5328	8.53669	6.28237	7.23196	8.06492
ENSMUSG00000066170	E230001N04Rik	-0.479666	0.223536	0.0286225	9.48768	10.9406	12.3888	6.30867	8.39226	8.85663
ENSMUSG00000112731	AC155941.4	-0.308773	0.223807	0.0286748	104.753	78.497	89.3999	81.7499	60.6012	76.7674
ENSMUSG00000097375	6720427I07Rik	0.374066	0.22388	0.02871	13.9497	12.9697	14.9806	18.7934	16.9019	18.6009
ENSMUSG00000001105	Ift20	0.402649	0.22388	0.0287316	15.8925	18.2464	21.8208	22.4506	28.3693	23.0762
ENSMUSG00000029430	Ran	0.427468	0.22388	0.0287367	97.0314	163.297	95.8937	94.6793	169.6	148.903
ENSMUSG00000087642	Ighe	1.15468	0.224798	0.0288783	3.96114	1.72376	1.309	4.67915	14.7755	2.33683
ENSMUSG00000052417	Olfr720	0.562008	0.224798	0.0288898	8.36977	7.09216	8.27067	8.11308	17.1293	11.7103
ENSMUSG00000090862	Rps13	0.27137	0.225119	0.0289542	119.424	158.045	141.822	150.076	175.003	181.432
ENSMUSG00000032449	Slc25a36	0.288042	0.225119	0.0289956	50.386	51.1371	60.0934	69.6987	57.8138	69.6786
ENSMUSG00000090266	Mettl23	0.389591	0.225119	0.0289985	18.0344	18.3918	16.5281	19.2818	26.0077	24.1937
ENSMUSG00000084899	Gm15344	0.584626	0.225119	0.0290016	3.4363	3.78414	3.72105	6.18452	5.05029	5.14792
ENSMUSG00000034634	Ly6d	0.321444	0.22516	0.0290245	66.7429	90.4882	77.7973	77.0077	109.624	102.29
ENSMUSG00000048031	Fcrl5	0.393338	0.225396	0.0290725	15.6556	19.8726	17.8395	20.302	26.2972	23.5967
ENSMUSG00000004897	Hdgf	-0.40421	0.225507	0.0291102	47.3861	75.4329	64.6949	40.3761	62.7868	46.0267
ENSMUSG00000042742	Bmt2	-0.267921	0.225507	0.0291221	58.2831	60.8469	56.8629	48.6427	45.486	51.9806
ENSMUSG00000024101	Washc1	-0.360592	0.226321	0.029265	25.0035	32.8426	29.9449	24.3821	20.8584	23.0029
ENSMUSG00000027405	Nop56	0.264056	0.226321	0.0292724	99.7242	114.847	101.21	125.172	144.725	110.241
ENSMUSG00000020803	Txndc17	0.477502	0.226321	0.0292804	9.60788	7.36505	7.15471	9.29746	12.2497	12.1652
ENSMUSG00000019861	Gopc	-0.245767	0.226411	0.0293099	77.1916	92.0106	87.9435	71.4312	72.4235	72.9032
ENSMUSG00000002129	Sf3a1	-0.366631	0.227597	0.0294905	135.19	103.739	97.6338	63.4456	85.9281	105.787
ENSMUSG00000072568	Fam84b	0.437798	0.227597	0.029499	10.077	9.63732	11.7174	12.2076	17.0966	13.368
ENSMUSG00000066800	Rnasel	0.365046	0.228364	0.0296163	18.5979	18.5095	16.5392	22.3579	25.0874	21.7077
ENSMUSG00000030759	Far1	0.218094	0.229135	0.0297342	169.007	173.359	155.887	186.68	194.779	198.026
ENSMUSG00000073491	Ifi213	-0.304858	0.229221	0.0297634	316.656	258.611	222.39	214.899	181.006	238.355
ENSMUSG00000020017	Hal	0.656876	0.229329	0.0297954	4.00483	2.87283	5.26238	5.39326	8.53828	5.30851
ENSMUSG00000072621	Slfn10-ps	-0.455727	0.22936	0.0298174	13.1187	10.0911	12.0662	9.94198	8.36091	7.40461
ENSMUSG00000024843	Chka	0.311067	0.229513	0.0298552	39.7739	42.6197	41.9438	60.8	48.8331	45.6832
ENSMUSG00000027708	Dcun1d1	-0.292352	0.229514	0.0298733	68.0613	76.9804	74.6334	54.8723	55.765	73.2608
ENSMUSG00000022351	Sqle	-0.369193	0.229831	0.0299325	21.7752	21.6483	23.3556	16.2562	16.2102	19.2881
ENSMUSG00000071415	Rpl23	0.334226	0.229965	0.0299844	184.38	277.952	208.462	222.937	275.82	311.601
ENSMUSG00000109891	Gm45339	0.502549	0.229965	0.0299878	12.1132	7.54196	9.0617	11.7556	17.1558	11.9591
ENSMUSG00000052142	Rasal3	0.251908	0.229965	0.0300161	204.515	205.464	216.625	258.901	271.577	208.225
ENSMUSG00000046722	Cdc42se1	-0.249179	0.229965	0.0300583	99.0063	117.539	124.805	99.3344	95.3033	92.3847
ENSMUSG00000021569	Trip13	0.628798	0.229965	0.0300605	3.59883	4.58093	2.99234	6.30101	4.47299	6.39692
ENSMUSG00000005779	Psmb4	0.400683	0.229965	0.03009	22.2347	35.3198	21.2656	30.5426	32.7115	32.2697
ENSMUSG00000078193	Gm2000	0.331688	0.229965	0.0300933	129.007	179.79	161.733	147.849	227.118	202.576
ENSMUSG00000021830	Txndc16	-0.235593	0.229965	0.030094	178.837	185.196	169.911	165.184	134.905	153.394
ENSMUSG00000022983	Scaf4	-0.224891	0.23009	0.0301285	106.253	117.14	113.786	95.2422	99.3174	93.9069
ENSMUSG00000021302	Ggps1	0.281026	0.230538	0.030208	54.4983	51.6965	43.8505	63.881	60.5796	57.7537
ENSMUSG00000020925	Ccdc43	-0.374797	0.230538	0.0302359	17.859	17.6047	18.4507	15.3414	13.7129	12.6193
ENSMUSG00000028636	Ppcs	0.422868	0.230538	0.0302642	13.4717	12.8033	10.4831	16.8578	18.7771	13.637
ENSMUSG00000078546	Zfp995	0.603642	0.230538	0.0302766	5.24036	3.01578	4.49455	7.5479	5.69169	6.04719
ENSMUSG00000020495	Smg8	-0.406131	0.230538	0.0303041	14.9531	18.5084	14.0588	11.7395	11.5814	12.4922
ENSMUSG00000106611	Gm22048	-0.572765	0.230538	0.0303059	7.61247	7.53975	5.38687	4.05972	3.94973	5.79792
ENSMUSG00000030760	Acer3	0.383911	0.230538	0.0303135	37.6271	45.1712	34.8545	44.2228	76.5055	48.5898
ENSMUSG00000027326	Knl1	-0.327406	0.230633	0.0303693	45.9298	38.2321	44.6572	31.0069	31.6184	40.1769
ENSMUSG00000026974	Zmynd19	-0.392277	0.230633	0.0303707	20.401	23.5247	17.274	14.6308	15.6554	16.209
ENSMUSG00000001225	Slc26a3	-0.440864	0.230633	0.0303801	9.57997	9.80648	10.0146	7.79567	7.01506	6.80211
ENSMUSG00000014599	Csf1	-0.609541	0.231009	0.0304479	9.58618	9.01408	4.54177	4.6367	5.69499	5.53308
ENSMUSG00000032834	Pwp2	-0.405857	0.232314	0.0306414	24.0226	34.32	28.6751	20.8555	18.4679	26.2573
ENSMUSG00000057156	Homez	0.559789	0.232314	0.0306608	8.12036	4.63164	7.66475	9.10716	8.67144	12.8134
ENSMUSG00000057716	Tmem178b	-0.623434	0.232314	0.0306744	7.08828	5.18741	5.57352	5.06849	3.51981	2.95544
ENSMUSG00000030956	Fam53b	-0.336069	0.232406	0.0307048	36.6357	50.311	39.0252	31.7	35.8344	30.998
ENSMUSG00000022255	Mtdh	0.248926	0.232965	0.0308053	169.035	210.722	197.91	209.308	246.191	230.845
ENSMUSG00000020658	Efr3b	-0.540817	0.232965	0.0308152	10.2228	7.29811	6.27129	5.4382	5.24911	5.44156
ENSMUSG00000040536	Necab1	0.536751	0.233068	0.030847	4.56943	5.54838	4.85786	7.9469	5.58047	8.12671
ENSMUSG00000028868	Wasf2	-0.224311	0.233197	0.0308823	170.718	176.363	180.643	148.638	163.609	139.738
ENSMUSG00000028830	AU040320	-0.340917	0.233353	0.0309564	47.8866	39.9625	42.8342	41.2076	28.4118	34.0961
ENSMUSG00000097586	Gm26528	0.527506	0.233353	0.0309572	4.7728	4.09605	4.72582	7.06324	6.93165	5.62237
ENSMUSG00000057554	Lgals8	0.254057	0.233353	0.0309579	58.4252	55.6459	63.5972	74.6099	66.4019	70.8017
ENSMUSG00000003518	Dusp3	0.501376	0.233396	0.0309962	13.5788	14.2259	10.1342	14.5717	27.0911	16.7679
ENSMUSG00000075204	Olfr1039	0.476579	0.233396	0.0310028	11.4861	10.4639	11.8663	14.088	23.8096	13.5861
ENSMUSG00000019039	Dalrd3	0.342101	0.233396	0.0310341	25.1767	24.5635	30.8346	35.8148	35.9044	30.332
ENSMUSG00000055745	Ldoc1l	-0.444723	0.233396	0.0310528	14.446	15.2254	14.5233	7.85361	11.7903	12.4877
ENSMUSG00000087687	Pet100	0.433947	0.233396	0.0310549	14.6045	18.6254	16.3126	19.962	29.2174	19.7592
ENSMUSG00000031683	Lsm6	0.309779	0.234212	0.031197	32.5731	33.5952	33.0984	34.9903	43.9087	44.2755
ENSMUSG00000065878	Snord34	-0.63016	0.234212	0.0312001	7.54327	21.1281	13.4485	7.4936	10.282	8.10936
ENSMUSG00000077611	Gm23946	-0.699855	0.234241	0.0312223	5.16412	4.07827	3.94323	2.18004	3.74383	2.22151
ENSMUSG00000069014	Gm5641	-0.261891	0.23461	0.0312899	132.527	174.981	147.637	118.949	136.248	121.12
ENSMUSG00000031822	Gse1	-0.263917	0.234627	0.031327	78.0723	102.368	95.681	74.5888	79.6803	76.9767
ENSMUSG00000112552	AC153948.2	-0.441591	0.234627	0.0313289	12.3054	13.8067	9.83723	8.72885	8.7189	9.00904
ENSMUSG00000050608	Minos1	0.382856	0.235102	0.0314108	17.8125	18.7262	18.7082	21.559	21.7322	28.8574
ENSMUSG00000028398	Tmem261	0.390319	0.23535	0.0314833	11.2083	11.9684	12.3662	15.4384	17.2103	13.9491
ENSMUSG00000040345	Arhgap9	0.277555	0.23535	0.0314964	51.0269	52.4744	60.4383	61.4824	73.9851	63.3089
ENSMUSG00000026728	Vim	0.247832	0.23535	0.0314992	128.829	162.194	161.082	169.787	188.431	181.719
ENSMUSG00000071267	Zfp942	0.347075	0.235568	0.0315795	24.5896	26.4116	21.7811	33.4592	26.821	32.2392
ENSMUSG00000094488	Olfr393	-0.669564	0.235568	0.0315929	6.68705	6.34798	4.561	5.41904	2.93606	3.05142
ENSMUSG00000044864	Ankrd50	0.414652	0.235568	0.0316083	14.1977	11.328	12.9746	16.0793	14.914	20.3312
ENSMUSG00000068523	Gng5	0.340287	0.235568	0.0316972	19.0622	22.0319	20.7967	25.0045	26.4745	26.7854
ENSMUSG00000073236	2500004C02Rik	0.735373	0.235568	0.0317028	4.00146	3.60326	8.57153	5.71163	7.16523	11.6238
ENSMUSG00000033373	Fntb	-0.495692	0.235568	0.0317209	8.05534	8.00977	8.1398	5.71534	4.76365	6.78709
ENSMUSG00000029860	Zyx	0.360151	0.235568	0.0317613	18.4768	24.5171	20.5761	28.9681	26.739	25.7189
ENSMUSG00000037772	Mrpl23	0.586798	0.235568	0.0317669	7.75136	12.9474	7.36052	13.3374	17.6575	9.25954
ENSMUSG00000029213	Commd8	0.35836	0.235568	0.0317689	43.5396	38.6414	34.9894	36.6621	56.2612	53.3715
ENSMUSG00000036751	Cox6b1	0.391425	0.235568	0.0317894	12.4439	14.5587	15.143	16.7404	17.2632	21.24
ENSMUSG00000029524	Sirt4	0.592167	0.235568	0.0317955	4.74128	5.24974	3.58789	8.55962	4.96206	6.86268
ENSMUSG00000039840	Epg5	-0.272729	0.235568	0.0318137	60.0627	64.1653	58.6722	53.0819	44.567	53.6198
ENSMUSG00000021895	Arhgef3	-0.263065	0.235568	0.0318263	134.785	149.177	146.535	113.504	109.242	145.826
ENSMUSG00000031627	Irf2	-0.213635	0.235568	0.0318347	223.253	232.448	236.982	201.988	190.076	205.235
ENSMUSG00000047694	Yipf6	0.453754	0.235568	0.0318361	17.1183	19.4389	20.971	35.069	18.9857	26.3475
ENSMUSG00000026496	Parp1	-0.239588	0.235568	0.0318474	345.993	343.586	315.782	294.152	250.706	306.703
ENSMUSG00000059325	Hopx	0.562274	0.235568	0.03187	3.59501	5.26962	3.83044	6.15042	6.8049	5.75198
ENSMUSG00000060216	Arrb2	0.348953	0.235568	0.031889	22.2095	27.5889	24.4921	35.8429	30.235	28.4254
ENSMUSG00000027371	Fahd2a	0.661386	0.235568	0.0319001	3.61465	5.15894	4.59045	9.03951	7.48748	3.99989
ENSMUSG00000026594	Ralgps2	-0.235132	0.235568	0.0319177	550.068	568.669	539.529	494.628	423.674	490.44
ENSMUSG00000029552	Tes	0.294951	0.235568	0.0319237	30.7112	34.3884	35.7871	43.6448	38.7423	41.3312
ENSMUSG00000085881	Gm15912	0.569741	0.235568	0.0319342	9.65037	4.9945	5.54687	10.4986	9.11116	7.91472
ENSMUSG00000023156	Rpp14	0.442767	0.235667	0.0319662	10.325	9.42463	12.0812	11.993	13.7208	17.5399
ENSMUSG00000039153	Runx2	0.683685	0.236323	0.0320736	7.31128	5.17022	2.71195	10.31	7.48418	6.66317
ENSMUSG00000099702	Gm29013	-0.618121	0.236399	0.0321025	13.8021	12.1963	14.315	17.6056	5.27674	8.67479
ENSMUSG00000020917	Acly	-0.268307	0.236607	0.0321491	99.6346	125.985	96.0758	88.4538	93.1533	80.3795
ENSMUSG00000019795	Pcmt1	-0.381391	0.236674	0.0321769	41.1745	37.3208	36.0971	32.2814	20.1577	32.298
ENSMUSG00000063406	Tmed5	0.234835	0.236681	0.0322173	67.4826	76.7629	76.3945	87.6296	85.7115	86.0854
ENSMUSG00000030213	Atf7ip	-0.248491	0.236681	0.0322323	446.925	462.799	464.357	411.489	330.026	411.385
ENSMUSG00000044807	Zfp354c	-0.610843	0.236681	0.0322335	8.6836	8.6032	8.63644	5.86079	8.9086	3.61626
ENSMUSG00000032812	Arap1	0.247014	0.237326	0.0323398	249.411	224	257.141	324.188	283.32	259.41
ENSMUSG00000033826	Dnah8	-0.384671	0.237336	0.0323597	57.9559	35.0502	48.6704	43.6716	35.0595	32.6463
ENSMUSG00000017405	Nek8	0.41058	0.238092	0.0324815	9.14287	10.4319	10.46	15.1233	12.2071	12.5893
ENSMUSG00000046364	Rpl27a	0.268112	0.238247	0.0325225	134.618	170.662	158.726	158.794	197.983	201.375
ENSMUSG00000107733	Gm8774	0.561083	0.238247	0.03254	3.29688	4.22135	4.80409	5.64964	6.57596	5.94519
ENSMUSG00000034327	Kctd9	0.511117	0.238515	0.0325952	15.1984	20.2025	11.7349	21.2852	29.3464	17.0889
ENSMUSG00000040302	Rbm48	0.380441	0.238696	0.0326387	15.7574	19.1109	16.096	22.6735	24.1699	19.4737
ENSMUSG00000079179	Rab10os	0.40109	0.239519	0.03277	14.9781	21.9857	17.7345	24.482	26.2078	21.3211
ENSMUSG00000040102	Klhl42	-0.392825	0.239867	0.0328363	48.0354	47.0926	40.2451	33.2938	28.7794	55.7256
ENSMUSG00000013662	Atad1	-0.312088	0.239968	0.032869	38.3114	45.6221	44.5779	32.8769	31.3006	39.2548
ENSMUSG00000038250	Usp38	-0.23865	0.240921	0.0330184	71.9173	73.6258	72.3158	64.7502	59.8992	59.9419
ENSMUSG00000022884	Eif4a2	0.215405	0.2411	0.0330618	374.591	353.079	361.674	415.754	430.996	418.088
ENSMUSG00000097417	Gm26669	0.373521	0.241504	0.0331367	17.7932	15.8461	17.9642	23.102	24.519	19.2908
ENSMUSG00000099322	Gm28017	-0.420677	0.241504	0.033155	33.3524	21.6011	32.451	18.007	25.1942	23.2988
ENSMUSG00000020988	L2hgdh	0.653868	0.242331	0.0332971	2.4372	4.04228	3.92892	4.53608	5.53953	6.03098
ENSMUSG00000051413	Plagl2	-0.307278	0.242331	0.033313	34.605	35.4726	35.6403	26.7351	27.9358	30.7744
ENSMUSG00000039703	Nploc4	-0.289677	0.242331	0.0333384	39.5318	47.2532	45.9403	34.7533	36.8261	36.9342
ENSMUSG00000022711	Pmm2	0.312531	0.242331	0.0333445	32.9997	43.7062	37.7219	43.7529	51.9499	46.2371
ENSMUSG00000029550	Sppl3	0.272655	0.242487	0.0333849	39.1363	42.0222	39.5772	48.692	46.3851	50.6936
ENSMUSG00000027551	Zfp64	0.385331	0.242506	0.0334066	13.6279	13.3137	15.3444	17.995	15.9735	21.1939
ENSMUSG00000064853	Gm23442	-0.509167	0.242862	0.0334746	19.6073	19.8571	11.796	12.499	15.1584	9.07436
ENSMUSG00000020778	Ten1	-0.444001	0.242964	0.0335077	11.9464	11.4755	11.0209	6.84825	9.82299	8.70514
ENSMUSG00000053801	Grwd1	-0.423695	0.24314	0.033551	12.5985	13.9381	14.7979	10.2104	8.40286	12.1446
ENSMUSG00000095571	Ighv5-17	0.618346	0.243952	0.0336822	5.8623	7.19396	11.0283	9.68211	10.4677	19.0435
ENSMUSG00000054604	Cggbp1	-0.31882	0.244484	0.0337803	59.7915	88.146	77.0583	56.4029	56.5424	70.0733
ENSMUSG00000024019	Cmtr1	-0.221337	0.244484	0.0337939	114.734	131.874	122.825	107.775	104.835	104.162
ENSMUSG00000086236	5830418P13Rik	0.612226	0.244522	0.0338183	4.42538	3.70911	4.77963	9.6259	6.07796	5.00357
ENSMUSG00000010936	Vac14	-0.264996	0.244808	0.033877	52.6966	53.5324	54.8233	47.3888	42.632	43.947
ENSMUSG00000068303	Spr-ps1	-0.545818	0.244812	0.0339082	7.94547	5.74835	8.34243	6.09216	4.84246	4.12559
ENSMUSG00000019888	Mgat4c	0.55208	0.244812	0.0339202	4.80852	3.32517	5.02995	7.07009	6.42689	5.76443
ENSMUSG00000047921	Trappc9	-0.289339	0.244812	0.0339351	40.7459	45.6098	39.8914	35.3444	31.9958	35.8934
ENSMUSG00000079297	Gm2223	-0.323353	0.245096	0.0339936	38.9569	36.8348	38.6037	27.4214	28.0757	36.5004
ENSMUSG00000033323	Ctdp1	-0.263256	0.245819	0.03413	54.9785	55.1506	50.9632	46.0683	43.8369	44.3408
ENSMUSG00000029196	Tada2b	-0.317733	0.245819	0.0341324	36.521	50.288	46.4719	35.7636	34.1699	37.2887
ENSMUSG00000017716	Birc5	0.35959	0.245936	0.034168	18.7147	17.2546	21.1692	22.4606	26.69	24.1452
ENSMUSG00000057230	Aak1	-0.289197	0.246479	0.0342626	96.1182	121.226	97.8959	82.9772	75.677	102.885
ENSMUSG00000023980	Taf8	-0.311906	0.247139	0.034375	33.7749	35.4501	32.5546	27.1872	25.1448	29.6138
ENSMUSG00000067288	Rps28	0.243372	0.247139	0.0343932	160.861	193.88	176.368	187.689	209.176	231.824
ENSMUSG00000026127	Imp4	0.30955	0.247153	0.0344144	39.5927	33.3001	34.2276	45.0827	49.3985	38.4055
ENSMUSG00000041439	Mfsd6	0.437736	0.247227	0.0344518	10.7053	10.6501	15.0747	16.9629	18.6475	13.5392
ENSMUSG00000028557	Rnf11	0.403496	0.247227	0.0344664	12.8631	9.53676	10.3191	14.3291	14.2428	14.602
ENSMUSG00000106918	Mrpl33	0.351817	0.247227	0.0344829	20.5654	17.5531	17.8837	22.2593	25.1269	24.2573
ENSMUSG00000065272	Snord57	-0.754377	0.247484	0.0345381	6.05974	20.9048	14.5572	6.86489	13.5782	6.98373
ENSMUSG00000024778	Fas	-0.436145	0.247519	0.0345624	10.6399	10.3283	12.0732	8.34103	6.96399	9.06682
ENSMUSG00000075395	A630010A05Rik	-0.482164	0.247732	0.0346258	8.36925	7.41329	6.79989	5.59291	5.03079	5.54218
ENSMUSG00000026721	Rabgap1l	-0.213139	0.247732	0.0346309	255.192	236.809	260.471	224.644	213.07	211.416
ENSMUSG00000040560	Wdr7	-0.280063	0.247811	0.0346614	39.4661	40.4698	39.2274	32.6669	34.1198	31.3559
ENSMUSG00000049103	Ccr2	0.646047	0.248474	0.0347735	3.48685	4.51499	2.91111	4.70565	7.58414	4.72848
ENSMUSG00000096326	Ighv1-78	0.646181	0.24868	0.0348257	4.21692	8.97484	5.09746	11.3841	8.65534	6.26515
ENSMUSG00000054051	Ercc6	-0.239006	0.24868	0.0348413	75.3322	77.523	71.5451	67.133	59.862	63.0442
ENSMUSG00000040046	Tph1	0.673132	0.24874	0.0348691	4.38893	2.34324	2.87931	4.75126	4.64829	5.85773
ENSMUSG00000003429	Rps11	0.242639	0.248792	0.0349121	206.789	220.742	196.247	214.175	249.967	273.996
ENSMUSG00000020868	Xylt2	-0.522938	0.248792	0.0349154	17.2853	14.2006	13.3235	14.7507	10.4856	7.0148
ENSMUSG00000078899	Gm4631	0.253118	0.24912	0.034981	63.3148	54.3958	53.4973	68.5889	68.6245	66.9648
ENSMUSG00000112354	AC153365.2	0.876681	0.249438	0.0350451	3.77499	1.9941	2.19843	4.90694	8.08471	2.46539
ENSMUSG00000054381	Zfp747	-0.374413	0.249974	0.0351401	13.7702	14.8385	15.2017	10.9946	11.5496	11.2441
ENSMUSG00000029714	Gigyf1	-0.249657	0.250405	0.0352203	144.307	163.599	161.257	153.345	125.247	120.029
ENSMUSG00000020652	Cenpo	0.362772	0.250414	0.0352411	18.161	19.2838	18.1474	26.1559	25.2231	20.181
ENSMUSG00000034075	Zdhhc5	-0.299535	0.250635	0.0352919	69.6455	93.3882	71.6761	53.5982	68.0728	65.3318
ENSMUSG00000049775	Tmsb4x	0.259342	0.250738	0.035326	487.066	596.375	536.315	569.446	708.311	661.001
ENSMUSG00000059277	R74862	0.4525	0.250824	0.0353577	6.5605	6.74307	6.23581	8.637	10.0042	8.13983
ENSMUSG00000097158	Gm26516	-0.484524	0.251382	0.035507	7.83365	9.04299	7.16463	6.41354	5.45505	5.25965
ENSMUSG00000057229	Atp5sl	-0.339584	0.251382	0.0355419	83.2122	52.814	55.7512	52.3416	45.5098	43.204
ENSMUSG00000032267	Usp28	-0.378674	0.251382	0.0355452	35.1156	37.4731	29.9315	31.5599	20.213	26.4684
ENSMUSG00000031137	Fgf13	-0.593491	0.251382	0.0355656	5.95299	7.15289	6.56062	4.7149	5.41266	2.85355
ENSMUSG00000097781	9330136K24Rik	-0.420345	0.251382	0.0355773	12.3646	11.8276	10.6386	9.71094	8.65908	7.62878
ENSMUSG00000060678	Hist1h4c	-0.299509	0.251382	0.0355816	37.3983	38.7983	34.3025	31.9901	29.4309	28.3146
ENSMUSG00000020287	Mpg	0.448886	0.251382	0.0355966	11.29	12.4061	9.31969	14.6324	18.6679	11.8041
ENSMUSG00000032705	Exd2	0.335691	0.251382	0.0356197	27.4613	21.9065	26.8959	32.5502	34.7107	29.0585
ENSMUSG00000034473	Sec22a	0.531075	0.251382	0.0356326	4.73314	8.18796	8.53494	9.31965	12.5264	9.97532
ENSMUSG00000104218	Gm9134	-0.664307	0.251382	0.0356333	4.32142	6.41823	5.05185	3.32636	2.2354	4.34872
ENSMUSG00000031060	Rbm10	0.246671	0.25166	0.0357057	61.5959	75.2549	72.8231	81.7839	86.9627	79.9028
ENSMUSG00000028560	Usp1	-0.285813	0.25166	0.0357179	72.4439	81.3062	94.6943	59.3961	66.6758	77.6148
ENSMUSG00000072620	Slfn2	-0.242235	0.25166	0.0357318	213.573	243.35	215.484	177.169	176.429	216.616
ENSMUSG00000090141	Gm614	0.500438	0.251663	0.035752	7.02231	7.07415	5.18881	10.6669	9.37938	7.23346
ENSMUSG00000036023	Parp2	0.287997	0.251723	0.0357802	31.4398	29.4842	30.4167	38.6029	36.0976	36.8295
ENSMUSG00000027506	Tpd52	-0.233748	0.252136	0.0358586	84.0697	87.3041	81.2555	77.8905	68.363	68.5321
ENSMUSG00000023826	Park2	-0.480955	0.252542	0.0359368	7.03639	7.78493	9.20068	5.79161	5.70912	5.64255
ENSMUSG00000001289	Pfdn5	0.297708	0.252542	0.0359725	63.4088	80.9081	60.7387	70.5381	85.0088	93.3076
ENSMUSG00000022744	Cldnd1	0.4061	0.252542	0.0359757	19.3992	13.8117	13.5911	19.0334	22.5407	19.4589
ENSMUSG00000001542	Ell2	0.36525	0.25258	0.0360178	38.845	30.3356	53.8997	47.0164	52.0975	50.762
ENSMUSG00000037432	Fer1l5	-0.404749	0.25258	0.036043	16.9778	17.2319	18.5035	13.4143	15.9945	10.4123
ENSMUSG00000020802	Ube2o	0.386955	0.25258	0.0360485	26.1376	31.2182	25.6623	36.4199	43.9183	26.8509
ENSMUSG00000039128	Cdc123	0.314773	0.25258	0.0360603	36.1294	28.4674	28.1901	38.9353	40.2192	36.2636
ENSMUSG00000059475	Zfp426	0.380718	0.252814	0.0361135	25.9507	25.3595	29.6979	36.981	25.3286	40.6744
ENSMUSG00000005078	Jkamp	0.457198	0.253268	0.0362259	7.78891	6.27952	7.36583	9.56341	11.4367	8.45866
ENSMUSG00000040220	Gas8	-0.453134	0.253268	0.0362374	10.8002	9.47268	9.96572	8.91809	6.34115	6.84762
ENSMUSG00000014791	Elmo3	-0.391406	0.253268	0.0362379	15.7133	14.699	12.359	11.2105	10.6026	10.7431
ENSMUSG00000096463	Gm21750	0.446891	0.253867	0.0363433	32.3132	18.3505	17.7613	32.0593	23.9665	27.6298
ENSMUSG00000002803	Btbd6	0.421674	0.254253	0.0364377	13.3061	10.6448	15.8414	17.9954	14.9923	20.2521
ENSMUSG00000085635	Gm14565	-0.315367	0.254253	0.0364404	51.96	42.1498	38.4034	38.5001	33.6499	34.1004
ENSMUSG00000096979	Gm26880	0.35133	0.254253	0.0364584	85.6003	118.047	169.977	146.706	141.844	163.544
ENSMUSG00000020986	Sec23a	0.56875	0.254654	0.0365358	8.07057	15.8871	17.0921	23.5247	14.1651	25.2359
ENSMUSG00000075014	Gm10800	1.46723	0.25499	0.0366041	1970.68	64.5388	10.0649	178.756	218.116	288.69
ENSMUSG00000073423	Zfp414	0.483757	0.256023	0.0367723	7.57391	8.49715	7.52692	10.9167	14.1654	8.30034
ENSMUSG00000041406	BC055324	0.484799	0.25633	0.0368366	7.53465	5.78798	5.64938	9.3688	7.2815	9.79477
ENSMUSG00000027936	Crtc2	0.267657	0.256363	0.0368614	58.6448	52.5467	61.0249	78.5084	63.481	65.3677
ENSMUSG00000046417	Lrrc75a	-0.502209	0.256597	0.0369151	10.279	8.4319	6.72314	5.46154	5.87665	6.57139
ENSMUSG00000028849	Map7d1	-0.349888	0.257675	0.0370904	35.205	45.4498	35.2512	36.5162	27.0943	27.5517
ENSMUSG00000002778	Kdelr1	0.391434	0.257801	0.0371286	10.9895	10.4637	13.4624	16.0934	13.8065	15.8531
ENSMUSG00000021958	Pinx1	-0.430093	0.258358	0.0372292	11.8594	14.1832	9.98134	8.6866	8.6587	9.36345
ENSMUSG00000027472	Pdrg1	-0.336432	0.259165	0.0373657	22.9896	25.946	24.5756	19.8017	20.0685	18.3697
ENSMUSG00000093030	Gm23632	-0.34865	0.259296	0.0374049	37.9228	35.3419	40.2189	26.5966	39.5861	27.2556
ENSMUSG00000034636	Zyg11b	-0.262096	0.259459	0.0374547	83.5747	68.2196	90.3077	66.4599	65.6846	70.7082
ENSMUSG00000032178	Ilf3	-0.23578	0.259459	0.0374691	98.1412	109.966	94.5102	92.8475	79.676	84.2932
ENSMUSG00000062198	2700097O09Rik	0.394403	0.259677	0.0375372	12.0199	13.9243	17.3402	21.0172	17.4997	18.0275
ENSMUSG00000041132	N4bp2l1	0.259599	0.259677	0.0375412	52.1572	48.7321	52.105	56.0317	67.0027	60.3232
ENSMUSG00000018143	Mafk	-0.317888	0.260293	0.0376506	29.8386	28.0889	31.0212	23.6398	21.8193	25.7597
ENSMUSG00000041645	Ddx24	-0.247672	0.260473	0.0377104	140.485	186.977	145.321	128.637	126.962	130.741
ENSMUSG00000067722	BC003965	0.391595	0.260473	0.0377175	11.1787	13.9577	10.2538	14.5647	16.074	15.7653
ENSMUSG00000018654	Ikzf1	-0.228066	0.260534	0.0377467	271.066	282.236	252.537	208.978	226.642	252.429
ENSMUSG00000053925	Gm9929	0.614972	0.260546	0.0377688	5.15132	3.96768	4.76486	9.34831	7.13882	4.06332
ENSMUSG00000053436	Mapk14	-0.256143	0.260973	0.0378511	58.2833	59.9004	64.2172	52.6915	53.3391	46.7785
ENSMUSG00000024853	Sf3b2	-0.243075	0.261156	0.0378982	280.244	341.198	319.469	235.601	275.24	284.172
ENSMUSG00000044424	Gm9493	0.679824	0.261358	0.037948	3.75202	4.23917	2.17393	3.85679	6.5018	5.99496
ENSMUSG00000059142	Zfp945	0.367567	0.261907	0.0380481	17.2202	19.3349	17.1382	24.9975	19.2116	24.8612
ENSMUSG00000027652	Ralgapb	0.225682	0.262222	0.0381145	94.4031	95.8285	111.28	122.049	114.128	116.184
ENSMUSG00000084771	A230072E10Rik	0.54094	0.262463	0.03817	6.29422	7.53881	5.8049	11.8284	5.98692	9.90875
ENSMUSG00000014867	Surf4	0.301971	0.2625	0.038196	33.3916	35.4123	38.5408	37.9293	49.7056	44.7207
ENSMUSG00000040549	Ckap5	-0.303605	0.262545	0.0382432	87.7872	116.336	80.9669	71.4459	65.5473	85.8395
ENSMUSG00000079641	Rpl39	0.256891	0.262545	0.0382593	52.4522	60.345	54.3852	61.4021	72.6793	65.7249
ENSMUSG00000039967	Zfp292	-0.209903	0.262545	0.0382642	259.179	289.139	271.305	239.447	233.718	235.366
ENSMUSG00000028191	Bcl10	-0.274172	0.262667	0.0383108	55.7611	48.8568	58.4375	41.8472	45.1299	47.8195
ENSMUSG00000020978	Klhdc2	0.33132	0.262667	0.0383349	22.6724	21.923	25.0985	30.4469	31.7065	25.5469
ENSMUSG00000030034	Ino80b	-0.424604	0.262667	0.0383692	24.7081	27.715	16.2215	16.6404	16.8789	18.9281
ENSMUSG00000013646	Sh3bp5l	0.370866	0.262667	0.0383952	16.3413	17.1999	15.1852	18.9538	19.7679	24.5788
ENSMUSG00000022160	Mettl3	0.264646	0.262667	0.0383952	40.761	42.0438	41.2405	51.5585	51.0536	46.3605
ENSMUSG00000020196	Cabin1	-0.211577	0.262667	0.0384081	124.718	119.915	113.732	100.7	103.231	105.578
ENSMUSG00000044730	9930104L06Rik	-0.39255	0.262667	0.0384372	24.846	26.3268	20.3589	20.3883	14.6163	19.5105
ENSMUSG00000058603	Rpl28-ps1	0.277852	0.262667	0.0384466	64.5876	81.6312	63.386	72.8973	90.3387	88.6764
ENSMUSG00000036875	Dna2	-0.364467	0.264074	0.0386848	15.0334	16.0458	17.5444	13.1123	12.3626	12.2592
ENSMUSG00000096808	AC132444.6	-0.534184	0.264074	0.0387037	11.7309	6.85417	8.82315	6.51806	7.54605	4.91986
ENSMUSG00000034007	Scaper	-0.254066	0.264074	0.0387146	86.3033	77.288	76.5209	71.5024	58.0587	71.7597
ENSMUSG00000045078	Rnf216	-0.215125	0.264598	0.0388152	150.868	161.384	154.959	141.846	123.533	137.009
ENSMUSG00000030603	Psmc4	0.296896	0.264598	0.0388329	31.1143	37.7904	35.2082	39.1785	47.5199	41.3961
ENSMUSG00000054312	Mrps21	0.380138	0.265034	0.0389175	10.6115	12.0411	10.8669	14.6742	15.8291	13.1283
ENSMUSG00000020952	Scfd1	0.248531	0.265039	0.0389694	69.3721	56.2761	59.9477	75.5396	73.7718	71.2377
ENSMUSG00000026767	Fam188a	0.341394	0.265039	0.0389881	17.5065	16.5201	17.1417	21.0257	22.6059	21.2338
ENSMUSG00000029163	Emilin1	0.518987	0.265039	0.0389976	5.89116	4.1228	5.64578	6.25609	8.91342	7.4717
ENSMUSG00000051550	Zfp579	0.631083	0.265039	0.0390014	6.50465	3.82219	7.96188	8.33051	14.7836	7.80748
ENSMUSG00000016619	Nup50	-0.275682	0.265321	0.0390636	66.2214	85.049	83.1165	56.8949	66.0959	70.6823
ENSMUSG00000053870	Fpgt	0.69236	0.26541	0.0391063	11.509	7.24287	4.98944	6.1381	13.3871	14.9812
ENSMUSG00000026427	Eif2d	0.2668	0.26541	0.0391366	39.0476	38.1333	37.9872	43.8752	49.1235	45.6186
ENSMUSG00000025104	Hdgfrp3	0.412838	0.26541	0.039171	9.12414	7.9875	8.72909	12.8377	11.3779	10.161
ENSMUSG00000072582	Ptrh2	0.388856	0.26541	0.0391733	10.8286	13.2653	15.1264	16.8501	18.5219	15.9315
ENSMUSG00000028608	0610037L13Rik	0.41396	0.26541	0.0391806	14.5732	13.3315	21.766	20.7705	21.688	20.0183
ENSMUSG00000042708	Shcbp1l	-0.586049	0.266281	0.0393507	8.24964	5.83928	8.48024	7.07033	3.62671	4.64195
ENSMUSG00000026466	Tor1aip1	-0.260289	0.266281	0.0393608	121.252	118.779	119.626	102.611	77.9189	111.781
ENSMUSG00000059939	9430015G10Rik	0.361749	0.266281	0.0393853	22.2228	28.5016	27.5545	38.3838	35.1697	26.8751
ENSMUSG00000040594	Ranbp17	-0.702607	0.266281	0.0393926	5.93759	4.75209	3.67399	4.19801	2.39164	2.26773
ENSMUSG00000028426	Rad23b	-0.281858	0.266563	0.0394552	89.4722	85.01	74.5485	72.7501	53.9938	74.1776
ENSMUSG00000021972	Hmbox1	-0.245436	0.266828	0.0395154	65.5692	62.1726	65.4391	54.6335	57.6838	50.7213
ENSMUSG00000096929	A330023F24Rik	0.38607	0.267162	0.0395858	17.219	15.7845	23.5294	23.8364	25.9121	22.6966
ENSMUSG00000001707	Eef1e1	0.493748	0.267214	0.0396144	5.30284	6.44739	5.81964	6.43239	8.86654	9.47372
ENSMUSG00000030275	Etnk1	-0.228971	0.267427	0.0396669	395.488	431.777	411.167	344.308	321.361	390.925
ENSMUSG00000031509	1700016D06Rik	-0.586693	0.267533	0.0397098	7.81934	6.58787	6.91062	7.71877	3.68648	4.20443
ENSMUSG00000033228	Scaf11	-0.221985	0.267533	0.0397245	361.387	410.01	404.017	317.776	331.537	358.417
ENSMUSG00000064181	Rab3ip	-0.366077	0.267781	0.0397824	37.6279	32.444	27.5883	30.0847	21.3622	24.185
ENSMUSG00000041936	Agrn	-0.548103	0.268174	0.0398617	9.48304	8.64471	5.17077	5.43823	5.77441	4.88373
ENSMUSG00000040006	Ginm1	0.392664	0.268486	0.0399393	11.6361	14.7222	14.3944	15.9227	16.5518	21.1597
ENSMUSG00000094200	Olfr237-ps1	0.667877	0.268486	0.0399817	5.31903	3.52602	2.32117	5.62811	6.95033	4.71205
ENSMUSG00000096385	Gm11168	1.51854	0.268486	0.0399823	48.7361	1.95235	0.217172	5.3895	5.78832	9.49583
ENSMUSG00000025764	Jade1	-0.265393	0.268486	0.0399922	51.9183	60.8844	58.9346	43.9932	48.3857	50.4682
ENSMUSG00000089790	Gm16588	0.571723	0.26969	0.0402073	3.32669	3.32911	3.81092	5.10366	6.0058	4.47417
ENSMUSG00000112721	AC168276.2	-0.555107	0.26969	0.0402138	5.86809	4.66679	5.56629	3.45769	4.01428	3.51178
ENSMUSG00000055850	Rnf181	0.395159	0.269788	0.0402799	10.4682	13.8959	13.2709	17.6517	17.5791	14.2128
ENSMUSG00000015149	Sirt2	0.295319	0.269788	0.0402835	42.7077	34.6041	36.7532	41.4506	47.6267	51.0045
ENSMUSG00000102720	Rnf181	0.395159	0.269788	0.040308	10.4682	13.8959	13.2709	17.6517	17.5791	14.2128
ENSMUSG00000005125	Ndrg1	-0.622461	0.269788	0.0403327	7.62269	10.946	7.71373	7.46032	2.98673	6.10942
ENSMUSG00000060636	Rpl35a	0.265208	0.269788	0.0403488	177.568	212.237	191.946	182.357	249.719	250.29
ENSMUSG00000031995	St14	0.2627	0.269788	0.0403552	37.6439	39.177	40.2164	48.1871	45.154	47.0086
ENSMUSG00000038489	Polr2l	0.354771	0.269794	0.0403772	13.6585	12.7736	15.8687	17.8303	18.0784	18.2067
ENSMUSG00000007080	Pole	-0.38857	0.269983	0.0404274	44.1296	25.124	34.3744	25.5193	25.9053	27.1059
ENSMUSG00000017421	Zfp207	0.207123	0.269983	0.0404477	218.891	203.441	203.694	242.354	228.792	251.56
ENSMUSG00000008348	Ubc	-0.21305	0.270119	0.0404893	394.681	431.303	395.276	367.353	341.788	344.334
ENSMUSG00000088990	Gm22767	-0.575782	0.270227	0.0405266	4.66714	6.46385	5.68747	2.98114	4.35825	3.96213
ENSMUSG00000015599	Ttbk1	0.590979	0.270592	0.0406026	5.31401	3.00864	3.63769	6.92212	6.22515	4.96187
ENSMUSG00000097799	Gm26899	-0.799818	0.270671	0.0406356	3.35544	4.40902	4.08678	4.39053	1.22159	2.2135
ENSMUSG00000037341	Slc9a7	-0.227855	0.270786	0.0406742	98.8836	105.219	107.282	92.6248	78.9617	94.1716
ENSMUSG00000067870	Rpl31-ps8	0.331609	0.271011	0.0407574	67.6808	101.339	90.3808	83.3604	116.313	124.863
ENSMUSG00000064252	Olfr329-ps	-0.565494	0.271011	0.0407617	10.8398	6.39527	6.21768	4.83527	5.76325	4.49669
ENSMUSG00000020263	Appl2	0.312962	0.271011	0.0407716	42.7801	41.2706	37.9469	57.384	52.4497	39.8771
ENSMUSG00000028033	Kcnq5	-0.365359	0.271064	0.0408007	22.0855	25.1128	21.5782	18.9352	19.6725	14.986
ENSMUSG00000025427	Rnf165	0.570388	0.27163	0.0409072	8.6582	8.08262	8.92205	10.1889	31.136	11.4598
ENSMUSG00000023026	Dip2b	-0.227662	0.271885	0.0409669	135.186	142.391	150.419	109.759	120.978	134.881
ENSMUSG00000073079	Srp54a	0.232101	0.272018	0.0410082	72.0185	76.0431	73.4913	79.1343	93.7951	87.4447
ENSMUSG00000067529	Olfr1423	0.380262	0.272312	0.0410739	16.2233	15.3365	16.7833	23.4875	22.6913	16.748
ENSMUSG00000041268	Dmxl2	-0.569828	0.272317	0.041096	5.07588	4.70657	4.4905	3.34227	3.11138	3.17451
ENSMUSG00000009555	Cdk9	0.230454	0.272487	0.041143	59.0772	60.263	64.9301	72.0975	73.8991	70.111
ENSMUSG00000032002	Dcun1d5	0.272775	0.272521	0.0411694	40.5602	43.0936	50.4222	53.2327	52.2844	56.3811
ENSMUSG00000044894	Uqcrq	0.420117	0.272692	0.0412205	16.8651	15.256	18.5694	16.0142	26.9193	23.5682
ENSMUSG00000108827	Olfr1310	0.473775	0.272692	0.0412381	30.2838	23.8086	23.6445	35.9553	57.6401	23.9559
ENSMUSG00000020101	Vsir	0.58281	0.273018	0.0413086	9.29742	4.77213	10.4139	10.2823	17.2157	11.2071
ENSMUSG00000084796	Mir142hg	0.371542	0.273205	0.0413609	16.9176	16.2113	17.3379	25.0586	22.2768	17.929
ENSMUSG00000021754	Map3k1	-0.224339	0.273205	0.0413798	472.478	562.204	542.766	439.806	456.561	453.792
ENSMUSG00000058254	Tspan7	0.404567	0.273297	0.0414151	9.31875	7.9248	9.8647	11.3468	11.3514	13.2372
ENSMUSG00000015176	Nolc1	-0.289367	0.273887	0.041526	60.1502	80.0494	73.5895	49.549	62.4044	62.9795
ENSMUSG00000078919	Dpm1	0.358125	0.274136	0.0415852	35.3795	32.8445	33.1602	43.569	54.3441	31.3703
ENSMUSG00000029028	Lrrc47	-0.300394	0.274686	0.0416902	42.1844	43.6051	46.5869	36.6196	29.9922	40.9787
ENSMUSG00000096921	Gm26822	-0.289564	0.274938	0.04175	70.1733	87.7903	84.6558	56.5128	65.2036	79.6657
ENSMUSG00000094822	Olfr243	0.509323	0.27512	0.0417991	7.72914	6.33535	7.74883	9.70678	15.4074	8.23033
ENSMUSG00000029925	Tbxas1	-0.447657	0.276539	0.0420364	11.9027	9.29291	8.48199	7.64517	6.52008	7.63231
ENSMUSG00000087267	4933427J07Rik	-0.493877	0.276569	0.0420746	12.6505	8.76743	8.98787	8.10944	5.29587	8.16609
ENSMUSG00000088835	Gm23547	-0.407267	0.276569	0.0420843	13.3633	11.1393	10.7413	8.66536	8.24987	9.6675
ENSMUSG00000098234	Snhg6	0.421615	0.277174	0.0422207	6.88217	8.30581	8.20037	9.58071	11.6963	10.0998
ENSMUSG00000038543	BC028528	0.437916	0.277174	0.0422577	21.5603	18.125	18.7294	21.5121	43.1914	25.1944
ENSMUSG00000057322	Rpl38	0.24462	0.277174	0.0422897	108.523	123.441	113.792	112.674	145.17	146.515
ENSMUSG00000005881	Ergic3	0.348129	0.277174	0.0422953	16.2593	20.291	20.176	25.9354	23.1045	23.0827
ENSMUSG00000080478	Snord23	-0.596354	0.277174	0.0423039	5.17128	8.9725	5.43493	3.99796	4.93458	3.57561
ENSMUSG00000046678	Olfr981	-0.424363	0.277174	0.0423216	20.9013	13.0526	15.9992	13.1212	10.6155	13.0062
ENSMUSG00000023707	Ogfod2	0.581567	0.277174	0.0423533	3.72315	4.73234	6.32489	7.57686	9.39875	5.22633
ENSMUSG00000015790	Surf1	0.348691	0.277174	0.0423641	15.5607	18.2926	18.7592	23.3975	23.2371	20.392
ENSMUSG00000034560	Washc4	-0.237459	0.277174	0.0423716	227.62	290.584	271.854	240.246	218.961	210.854
ENSMUSG00000024645	Timm21	0.400112	0.277232	0.0424022	10.7666	8.19934	9.51886	11.6738	12.5185	13.5045
ENSMUSG00000020359	Phykpl	0.244584	0.277738	0.0425014	55.346	56.716	64.6135	69.9201	73.9425	65.4307
ENSMUSG00000007613	Tgfbr1	-0.255175	0.278226	0.0425978	55.5368	50.0959	55.2703	44.1741	43.8271	46.7802
ENSMUSG00000022673	Mcm4	-0.291903	0.278516	0.0426914	57.8709	68.0438	67.9832	49.299	47.6823	65.0081
ENSMUSG00000020530	Ggnbp2	0.220065	0.278516	0.0427025	80.2828	94.2122	88.2681	100.11	100.364	105.483
ENSMUSG00000025533	Asl	0.397133	0.278516	0.0427253	10.1586	8.44485	8.22583	11.6603	12.1576	11.49
ENSMUSG00000039449	Prpf18	-0.310635	0.278516	0.0427314	55.9698	67.1943	66.4443	56.3251	38.3867	54.3666
ENSMUSG00000053263	Gm12592	-0.532497	0.278516	0.0427512	7.67336	6.04176	10.1509	6.68329	4.90881	4.86256
ENSMUSG00000021427	Ssr1	0.250697	0.279038	0.0428533	81.4007	97.6821	86.461	90.1383	110.127	115.371
ENSMUSG00000027361	Gabpb1	-0.349091	0.279357	0.0429493	35.3854	43.6704	40.0359	31.2493	24.031	37.5213
ENSMUSG00000110742	AC121905.4	-0.614551	0.279357	0.0429604	23.5817	10.4852	10.3982	10.8401	5.57903	7.93917
ENSMUSG00000037563	Rps16	0.243924	0.279357	0.0430244	157.726	192.106	191.776	185.969	229.462	225.922
ENSMUSG00000040423	Rc3h1	-0.208837	0.279357	0.0430311	164.56	156.895	166.624	139.811	131.433	151.093
ENSMUSG00000032440	Tgfbr2	-0.221564	0.279357	0.0430399	291.876	335.48	311.615	243.52	279.724	282.07
ENSMUSG00000077391	Gm24336	-0.494044	0.279357	0.0430423	24.4615	17.6643	14.9358	19.5519	10.8716	12.0875
ENSMUSG00000027487	Cdk5rap1	-0.53318	0.279357	0.0430554	7.3226	12.0403	14.507	9.28995	8.78853	5.93234
ENSMUSG00000036985	Zdhhc9	0.396642	0.2795	0.0431121	17.0122	14.5254	17.568	18.7788	27.4231	19.7116
ENSMUSG00000025793	Hgs	-0.258797	0.2795	0.0431292	53.6272	61.7037	60.417	52.5405	49.3266	44.9572
ENSMUSG00000026434	Nucks1	-0.23456	0.2795	0.0431432	115.425	142.042	131.932	102.075	107.395	121.384
ENSMUSG00000049764	Zfp280b	0.378213	0.279996	0.0432417	19.6105	25.7806	22.5517	33.0039	32.0612	22.3989
ENSMUSG00000059486	Kbtbd2	-0.347117	0.28062	0.0433874	70.2353	57.7809	51.796	65.6519	44.9566	40.623
ENSMUSG00000076619	Ighj3	0.485422	0.28062	0.0433882	6.69956	5.51766	8.77281	9.1104	11.9494	8.34943
ENSMUSG00000096718	Zfp781	0.641544	0.28062	0.0434261	4.03424	6.61489	0.679988	8.34303	5.10789	7.90415
ENSMUSG00000034177	Rnf43	-0.684383	0.28062	0.0434415	7.02131	3.79606	4.81405	4.55351	2.73147	2.56351
ENSMUSG00000065228	Gm25789	-0.684463	0.28062	0.0434542	3.5864	11.4277	7.88043	5.26547	5.41992	3.78391
ENSMUSG00000049739	Zfp646	-0.206202	0.28062	0.0434698	175.46	195.502	180.656	159.531	167.035	151.501
ENSMUSG00000034908	Sidt2	-0.321596	0.280776	0.0435261	77.3391	64.8412	80.5898	59.5069	46.6631	75.1453
ENSMUSG00000112707	AC157017.2	-0.49388	0.280776	0.0435379	16.6809	10.3388	11.8531	10.2625	6.47086	10.5925
ENSMUSG00000035202	Lars2	-0.463266	0.281239	0.0436318	10541.9	17108.4	11449.7	7670.9	8308.58	20058.3
ENSMUSG00000078920	Ifi47	-0.401685	0.281306	0.0436642	37.2608	44.1942	30.9242	18.8632	31.2362	31.9055
ENSMUSG00000097434	Gm16630	0.452198	0.281845	0.04377	7.17165	7.7606	5.90515	8.69581	11.2955	8.57338
ENSMUSG00000029405	G3bp2	-0.224725	0.282134	0.043837	136.603	151.591	144.654	109.817	125.594	135.081
ENSMUSG00000026778	Prkcq	-0.421182	0.282588	0.0439296	11.3926	11.3239	9.51344	8.74147	8.52804	6.83324
ENSMUSG00000030303	Far2	0.494598	0.282798	0.0439843	5.64656	4.55255	3.99608	7.23751	6.22219	6.57299
ENSMUSG00000087396	4933407K13Rik	-0.403671	0.282854	0.0440313	10.3108	12.1324	10.8249	9.17422	8.10784	7.79756
ENSMUSG00000026634	Angel2	0.241839	0.282854	0.0440374	48.1779	51.7776	52.4015	60.0493	62.2073	57.9052
ENSMUSG00000095892	Rnu5g	0.789287	0.283389	0.044171	4.47105	3.21711	12.4714	8.31305	11.9637	5.14433
ENSMUSG00000062585	Cnr2	-0.241574	0.283389	0.0442142	94.8121	111.86	113.034	83.9686	84.8563	101.508
ENSMUSG00000030055	Rab43	-0.314797	0.283389	0.0442262	34.916	48.2277	49.5827	33.4875	36.8516	38.0969
ENSMUSG00000078676	Casc3	-0.262204	0.283389	0.0442647	77.9017	78.5615	73.2345	70.3453	66.8048	51.9494
ENSMUSG00000021065	Fut8	0.288343	0.283389	0.0442846	50.8723	41.4608	49.5663	66.2251	57.1194	49.9508
ENSMUSG00000042197	Zfp451	-0.229483	0.283389	0.0443065	103.964	98.3465	104.792	81.9667	81.3879	98.8858
ENSMUSG00000098557	Kctd12	0.23063	0.283389	0.0443118	75.3128	73.7596	85.59	89.1824	86.8927	99.2541
ENSMUSG00000025453	Nnt	0.416448	0.283389	0.0443257	17.3169	23.3269	13.3823	20.6911	24.276	24.8497
ENSMUSG00000025825	Iscu	0.379656	0.283389	0.0443337	13.5577	16.2025	17.4243	17.0435	21.3498	23.0528
ENSMUSG00000032815	Fanca	-0.319405	0.283389	0.044351	27.9593	31.5512	36.0688	26.7445	23.5005	26.2427
ENSMUSG00000046598	Bdh1	-0.59122	0.283389	0.0443877	5.8674	7.9188	10.8637	5.10391	4.03288	7.4071
[truncated: 10,770 more rows]
